# Supplementary material for: The Microbiome of the Maculinea-Myrmica Host-Parasite Interaction
Source: Sci Rep. 2019 May 29;9:8048. doi: 10.1038/s41598-019-44514-7 (PMC6541603; doi:10.1038/s41598-019-44514-7)
Supplement: Supplementary file 3 — Dataset S2 [file 41598_2019_44514_MOESM3_ESM.xlsx]

## Sheet: Foglio1
# OTU ID	DNAFIT16S	DNAINT16S	DNACAR16S	DNAFOR16S
2862	0	0	0	542
3534	0	0	0	8
4797	994	173	0	15
5921	63	111	7	0
12174	0	0	0	46
30991	0	0	0	17
34942	0	0	0	98
36677	0	0	0	11
36962	0	0	0	6
37495	0	0	0	29
41096	0	0	0	21
47805	0	0	0	26
52208	0	0	0	6
65697	0	0	0	16
74351	1834	2754	0	0
77692	0	0	0	39
91327	4	53	28910	0
93278	50	0	3	77
100944	24	29	2	0
100973	0	0	0	419
103611	0	0	0	5
103985	0	0	0	16
105696	0	0	0	38
106126	0	0	0	7
108447	8	33	7	254
112051	0	0	0	79
112352	25	99	8	0
113405	0	0	0	107
113646	0	0	0	10
113702	0	0	0	68
113976	0	32	2	0
113990	0	0	0	14
115091	0	0	0	1160
115367	0	98	0	0
125237	6	6	6	0
127649	0	0	0	67
131189	0	110	0	0
131702	84	0	1	0
136478	0	0	0	52
136963	30	0	0	138
138079	107	0	0	0
142125	0	0	0	117
142864	0	0	0	29
143573	0	49	0	0
150477	0	0	0	13
152450	0	0	0	9
152842	0	1	0	267
153998	0	170	0	2
154574	13	0	0	0
159130	35	34	0	0
159656	0	0	0	10
160693	0	51	0	0
162343	0	0	0	23
163322	0	0	0	11
164464	88	0	0	15
164636	3	13	5	0
167619	0	0	0	29
171837	0	0	0	7
173448	0	0	0	54
175954	0	0	0	44
183158	32	0	0	0
185374	92	0	0	0
188854	0	0	0	7
190961	132	0	0	0
192515	211	0	0	0
200861	0	0	0	197
202459	0	0	0	11
202684	116	8	0	0
203214	0	0	0	13
203417	0	0	0	11
203503	0	0	0	85
204723	0	0	0	20
205148	49	0	0	0
206038	0	0	0	9
206828	0	4	0	0
207344	53	0	0	0
208424	0	0	0	8
210024	0	0	0	9
216531	93	0	0	0
217917	0	0	0	36
218985	47	0	0	1
219650	0	0	0	20
220353	0	0	0	13
220435	0	0	0	25
222971	0	0	0	90
224072	0	0	0	4
225259	7446	94	0	24
225307	0	0	0	6
225472	0	0	0	9
225511	75	0	0	0
232597	0	52	0	0
234468	25	0	575346	0
235349	0	0	0	23
238704	0	0	0	15
239339	0	0	0	27
243349	0	0	0	47
245121	74	71	19	8
245910	1	9	0	0
246601	0	0	0	10
248509	0	0	0	22
249252	0	0	0	6
249434	0	11	0	0
249472	0	0	0	39
249853	0	0	0	11
250185	19	0	2	0
250980	0	0	0	11
252119	0	0	0	20
256413	0	0	0	27
260061	0	0	0	99
261297	77	398	0	0
266914	0	0	0	9
267818	21	0	0	0
269954	0	0	0	6
277315	33	0	0	0
278221	556	0	0	7
278329	0	0	0	891
279122	0	0	0	14
279158	0	0	0	17
279180	13	0	0	0
279266	0	0	0	28
279920	0	0	0	38
281360	0	0	0	92
284168	0	27	0	0
287625	0	0	0	19
298712	24	0	0	0
304224	0	0	0	56
305123	33	0	0	31
305644	0	0	0	326
307254	10	18	1	0
309745	0	0	12	0
310558	0	0	0	17
310568	0	0	0	7
310781	0	0	0	50
311942	0	0	0	26
314729	68	0	0	0
317641	0	62	0	0
318205	0	0	0	9
320879	38	0	9	8
321865	0	0	0	543
329618	34	18	3	0
330402	0	88	0	0
333860	0	0	0	15
335380	0	0	0	20
336632	0	81	0	0
339443	106032	403180	61455	66
340082	29	0	0	0
341318	98	0	0	0
344810	1	10	2	0
345077	0	0	0	5
348435	44	0	0	934
350754	547	55	0	0
356810	0	0	0	35
360393	217	0	1	0
366236	0	93	0	0
368316	113	0	0	0
368442	21	0	0	0
376348	0	0	0	7
388958	6	0	0	0
392770	0	0	0	21
402846	0	0	0	115
414945	0	0	0	139
432915	6	29	0	0
445047	0	0	0	28
450243	0	0	0	3
471130	35	0	0	0
509304	0	0	0	80
516554	41	0	0	0
516884	0	0	0	12
526002	111	0	0	0
527379	1572	1670	243	0
527491	0	0	0	16
529552	10	17	2	0
530310	0	0	0	8
530733	41	183	15	0
532932	4	17	2	0
533377	0	0	0	26
534041	0	0	0	25
535391	0	0	0	37
535410	0	0	0	37
538616	0	0	0	31
539126	50	0	0	0
539866	0	0	0	33
543044	0	0	0	23
543221	0	0	0	9
545658	105	5	0	0
548723	0	0	0	28
549144	0	0	0	21
549523	0	71	0	0
549574	21	0	0	9
549954	0	0	0	10
550064	0	287	0	0
550271	0	0	0	56
550512	1	0	0	117
551472	0	0	0	18
552149	0	0	0	14
554420	0	0	0	304
554935	0	0	0	446
554984	0	0	0	6
555017	0	0	0	8
555022	7957	1698	0	55
556996	0	0	0	20
557611	0	2	0	0
559215	0	0	0	619
560301	0	0	0	86
560690	0	0	0	29
560918	0	158	0	15
561452	0	0	0	70
561593	0	0	0	49
562333	0	0	0	12
564299	0	0	0	26
564562	0	0	0	30
564580	0	0	36	9277
565600	0	0	0	39
565604	0	0	0	11
565966	0	0	0	41
570576	0	0	0	19
571490	0	0	0	51
572228	0	0	0	16
573131	0	0	0	10
573285	1	3	0	0
573896	0	0	0	10
574140	0	0	0	8
574614	0	0	0	43
574969	25	0	0	0
575910	0	0	0	32
575948	0	0	0	751
577309	0	0	0	14
578444	3	1	0	0
578704	0	140	0	19
578951	0	0	0	177
579240	0	0	0	18
579739	0	0	0	30
579861	17	3	2	0
580742	0	0	0	5
580910	0	0	0	23
580992	1864	2205	15	772
581736	0	0	0	23
581951	0	0	0	45
583233	0	57	0	0
583945	0	0	0	10
584988	0	0	0	5973
585376	0	0	0	24
586031	0	0	0	21
586326	0	0	0	95
586512	0	0	0	35
586907	0	0	0	30
587469	69	335	10	5085
588171	2221	416	0	0
588682	0	0	0	17
588861	0	0	0	16
589764	43	0	0	0
590356	0	0	0	34
590443	0	0	0	34
591162	0	0	0	50
591893	0	0	0	23
592195	0	0	0	14
592808	0	0	0	22
593890	0	0	0	14
611320	0	0	0	132
611670	0	1	0	7417
612484	0	0	0	4
614329	0	2	2	0
616465	0	0	0	17
618733	0	0	0	12
624215	0	0	0	6
635602	0	0	0	13
642218	0	71	4	5
647292	0	0	0	18
648644	0	0	0	8
649722	0	0	0	16
657631	0	0	0	24
660573	0	144	0	30
661016	91	0	0	0
665561	0	18	0	0
670855	11	0	0	0
685739	0	0	0	30
685954	79	0	0	0
686961	0	0	0	38
687574	0	0	0	78
688533	2	30	0	0
697229	0	0	0	9
700476	0	0	0	21
707917	17	0	0	0
715152	0	0	0	12
724925	0	0	0	12
726866	0	0	0	18
727216	0	0	0	115
728488	0	0	0	38
729943	432	110	0	11285
733386	25	0	0	0
755776	73	0	0	0
757002	35	0	0	0
760007	0	0	0	20
765657	0	0	0	12
772062	0	0	0	9
773284	0	0	0	81
774303	0	0	0	7
774313	19	0	0	0
775796	0	4	0	0
791732	0	0	0	9
792045	0	0	0	27
792078	0	0	0	18
793097	0	0	0	18
801057	0	4	0	212050
803637	5	0	1	0
806955	11	0	4	0
807299	16	0	0	0
810238	25592	13434	1280	8794
812376	0	0	0	22
814866	0	0	0	11
815085	868	0	0	0
815395	0	99	0	1
817079	0	0	0	16
818688	9832	7279	249	5666
818863	0	0	0	156
818872	0	0	0	8
819918	0	0	0	22
820370	0	0	0	58
821546	0	99	0	8
821651	0	0	0	25
821677	0	0	0	23
822692	0	322	0	3509
822732	0	0	0	19
824703	0	0	0	138
826104	0	132	0	0
830129	44	0	0	0
831485	11	0	0	0
832215	0	0	0	11
832481	0	0	0	28
834641	29	107	16	129877
836193	0	0	0	499
836475	0	0	0	8
839615	0	0	0	13
840899	76	0	0	19
841279	0	0	0	44
843289	0	0	0	147
853854	0	0	0	11
858350	8	3	0	0
864067	0	0	0	8
865455	0	0	0	121
868338	0	0	0	166
872860	0	0	0	26
882187	0	0	0	31
897188	0	0	0	16
897468	60	125	0	61
902438	0	0	0	10
906512	0	0	0	28
910186	0	0	0	38
913264	42	0	0	0
915240	0	0	0	231
921166	0	0	0	39
921297	0	0	0	25
921883	0	0	0	45
926773	0	0	0	67
927859	0	0	0	12
930322	0	0	0	1952
935044	45	0	0	0
945500	0	0	0	14
949904	0	0	0	11
960458	147	32	0	112
961465	0	0	0	77
967709	0	0	0	15
968308	0	0	0	18
979268	0	136	0	0
980778	0	0	0	76
988850	0	0	0	41
996483	0	0	0	14
1006833	0	0	0	10
1007646	0	0	0	411
1010222	0	0	0	28
1025830	0	0	0	8
1033690	0	0	0	10
1035792	0	0	0	61
1039546	0	0	0	10
1046789	0	0	0	21
1053194	0	0	0	16
1062809	0	0	0	3
1076709	7	0	0	0
1077801	36	55	10	0
1092867	0	157	0	0
1104539	9	0	0	0
1104979	0	0	0	26
1105401	0	0	0	11
1105959	0	14	0	0
1106016	0	0	0	7
1106721	5	0	0	0
1107466	0	0	0	1106
1107645	0	0	0	90
1107983	0	106	0	235
1108876	19	0	2	0
1109593	0	0	0	34
1109857	0	0	0	259
1110485	0	0	2	53
1114488	0	17	4	0
1115406	60	0	0	0
1115576	0	0	0	33
1117239	23	8	2	0
1118393	0	0	0	23
1124884	0	0	0	3
1128104	11	0	0	0
1130846	0	9	0	16
1131099	0	0	0	18
1131272	0	0	0	13
1133485	0	0	0	30
1134099	0	0	0	9
1134377	34	1532	6176	0
1137819	0	0	0	26
1140307	0	0	0	10
1141034	0	0	0	16
1142178	0	12	0	0
1144451	0	0	0	8
1144773	0	0	0	27
1145079	0	0	0	15
1148127	0	0	0	10
1512361	0	0	0	5
1543534	0	0	0	38
1620347	0	0	0	10
1649618	33	8	1	0
1718272	56	67	38	0
1744843	0	0	0	15
1767081	0	0	0	61
1773002	77	0	0	0
1913623	58	175	0	0
1996289	0	0	0	12
2014678	0	0	0	8
2033806	0	0	0	6
2084902	0	0	0	4
2148768	2	34	1	16
2183907	0	0	0	9
2304851	0	0	0	31
2385133	0	0	0	9
2426359	0	0	0	57
2484910	62	0	0	10
2576988	0	0	0	10
2618782	0	0	0	62
2733663	0	69	0	50
2773512	0	0	0	8
2835958	11	0	0	0
2853112	0	0	0	5
2925630	0	0	0	24
3109421	0	0	0	9
3202924	71	1672	2	25
3225199	34	40	9	0
3253753	753	502	43	659
3258903	8	37	1	0
3350573	0	0	0	15
3366304	21	2	1	0
3375078	0	0	0	50
3392964	0	0	0	7
3402773	0	0	0	13
3402778	0	0	0	13
3412842	0	0	0	20
3521835	3	3	0	0
3534838	6	52	0	0
3594973	1	13	0	0
3616121	0	0	0	8
3755708	0	0	0	25
3768997	0	0	0	43
3769417	0	0	0	31
3884703	217	64	1	8
3932659	0	0	0	27
4029810	0	0	0	31
4093080	0	0	0	22
4156020	0	0	0	43
4256926	0	0	0	12
4295156	0	0	0	640
4297284	0	6	0	0
4297483	0	0	0	11
4301298	38	0	0	0
4303320	0	0	0	26
4303968	0	0	0	88
4304002	0	0	0	8
4305218	0	0	0	25
4307910	12	27	1	0
4308579	0	0	0	20
4309160	0	0	0	10
4310319	0	0	0	558
4314935	0	0	0	11
4315529	0	0	0	16
4315751	0	0	0	50
4317946	0	0	0	29
4319095	42	0	0	12
4319594	0	0	0	63
4320646	0	0	0	17
4324896	0	0	0	13
4326794	0	1044	0	24499
4327737	84	0	0	0
4328389	0	0	0	27
4330856	116	149	0	2
4336218	0	0	0	29
4337112	6	0	3	0
4339472	0	0	0	34
4339879	0	0	0	29
4342702	0	0	0	7
4344609	0	0	0	11
4345857	0	0	0	112
4347652	35	0	0	0
4348445	0	0	0	19
4348716	50	44	2	0
4348928	0	0	0	22
4349572	0	0	0	16
4353734	0	0	0	98
4354370	0	0	0	37
4355321	0	0	0	61
4357733	0	0	0	139
4359350	0	0	0	104
4359533	6	8	0	0
4360253	35	0	0	0
4360323	25	0	0	0
4361859	18	0	0	0
4362891	0	0	0	156
4363070	0	0	0	26
4366043	0	0	0	3
4366417	0	0	0	7
4369469	0	0	0	22
4369794	0	0	0	26
4371517	0	0	0	20
4372149	0	0	0	12
4372621	0	0	0	19
4374737	0	0	0	8
4379614	0	0	0	10
4379833	0	0	0	56
4380426	0	0	109	0
4388743	0	48	0	0
4389072	0	0	0	10
4394913	1567	61	0	0
4396154	0	0	0	35
4396880	0	0	0	63
4403026	0	0	0	15
4410636	0	0	0	117
4413363	14	0	0	38
4414674	0	85	0	0
4415674	0	0	0	8
4415783	0	0	0	67
4416461	0	0	0	4
4418122	0	0	0	24
4419214	0	0	0	4
4420776	0	0	0	15
4422872	585	0	0	0
4424547	0	0	0	31
4426470	0	0	0	28
4428924	0	0	0	70
4434910	0	0	0	8
4443755	478	190	0	0
4454624	0	0	0	8
4459285	0	0	0	32
4461429	0	0	0	10
4464745	0	0	0	11
4466585	0	0	0	32
4473304	0	0	0	13
4477681	0	0	0	10
4480161	46	0	0	0
