# Supplementary material for: The Microbiome of the Maculinea-Myrmica Host-Parasite Interaction
Source: Sci Rep. 2019 May 29;9:8048. doi: 10.1038/s41598-019-44514-7 (PMC6541603; doi:10.1038/s41598-019-44514-7)
Supplement: Supplementary file 4 — Dataset S3 [file 41598_2019_44514_MOESM4_ESM.xlsx]

## Sheet: S3A-Total_NM-MDS
Color	Symbol	Order	Fusobacteriales	Thermogemmatisporales	Desulfuromonadales	Thermodesulfobacteriales	Rickettsiales	Methylophilales	Stigonematales	Solirubrobacterales	Pseudomonadales	Pirellulales	Oceanospirillales	Spirochaetales	Alteromonadales	Nostocales	Sphingomonadales	Vibrionales	Thermicanales	Actinomycetales	Syntrophobacterales	Gallionellales	Thermotogales	Rhodobacterales	Enterobacteriales	Acidimicrobiales	Borreliales	Halanaerobiales	Pasteurellales	Kiloniellales	Bifidobacteriales	Chlamydiales	Rhizobiales	Aeromonadales	Caulobacterales	Erysipelotrichales	Xanthomonadales	Rhodocyclales	Euzebyales	Bacillales	Chromatiales	Acholeplasmatales	Sphingobacteriales	Thermales	Chroococcales	Burkholderiales	Clostridiales	Nitrospirales	Rhodospirillales
red	Dot	IL	3.60561e-06	0.000126196	0.00016045	1.80281e-06	0.889688	0.000167661	0.00694441	0.000374984	0.000980726	9.01403e-06	0.000257801	1.98309e-05	0.000155041	3.24505e-05	0.0224575	1.08168e-05	1.80281e-06	0.00742756	0.000221745	1.44224e-05	5.94926e-05	0.000223548	0.035097	2.88449e-05	3.06477e-05	1.80281e-06	1.80281e-06	1.62252e-05	1.80281e-06	9.01403e-06	0.00630802	3.60561e-06	0.0014152	3.60561e-06	0.0016045	0.000955487	1.80281e-06	0.00132867	3.96617e-05	7.21122e-06	0.00100236	1.80281e-06	5.40842e-06	0.00184788	0.000198309	1.80281e-06	5.22814e-05
gold	Dot	LL	0	0	0	0	0.0763263	0	2.92158e-06	9.73861e-07	8.47259e-05	0	0.000122706	0	8.76475e-05	1.94772e-06	0.000378832	2.23988e-05	0	6.71964e-05	9.54383e-05	3.5059e-05	9.34906e-05	0.000254178	0.0493348	0	9.73861e-07	0	0	3.89544e-06	0	0	4.77192e-05	4.28499e-05	5.84316e-06	0	0.000180164	2.23988e-05	0	6.03794e-05	4.38237e-05	0	6.81702e-06	9.73861e-07	0	0.000225936	2.23988e-05	9.73861e-07	9.73861e-06
Sienna	Dot	EL	0	4.11177e-06	1.23353e-05	0	0.558264	0	0.0110442	0	0.000699002	0	0.000341277	0	0.000333054	0.000102794	0.0668903	8.22355e-06	4.11177e-06	0.00326475	0.000246706	4.11177e-05	0.000226148	0.00050986	0.145018	5.75648e-05	1.23353e-05	4.11177e-06	0	2.46706e-05	0	4.11177e-06	0.0622728	0	0.0144981	0	0.00540698	0.000472854	2.87824e-05	0.00290702	0.000102794	6.99002e-05	0.0226148	0	0.000222036	0.0532022	0.00793984	8.22355e-05	9.45708e-05
blue	Dot	ANT	0	6.69874e-06	1.00481e-05	1.67469e-06	0.271617	0.000231107	3.34937e-06	0.000619634	0.00139501	2.00962e-05	0.000257902	6.19634e-05	9.71318e-05	2.6795e-05	0.0301561	1.84215e-05	5.02406e-06	0.0352789	0.000870837	3.34937e-06	1.17228e-05	0.000485659	0.019984	0.000118903	0.000194264	8.37343e-06	1.33975e-05	0.000110529	1.67469e-05	8.70837e-05	0.00172995	1.67469e-06	0.00428552	6.19634e-05	0.0225597	0.0168239	5.02406e-06	0.0245844	0.000787102	0.000117228	0.0043793	5.02406e-05	1.67469e-06	0.031397	0.00117395	6.69874e-06	0.00275988
Color	Symbol	Family	Ferrimonadaceae	Aeromonadaceae	Enterobacteriaceae	Morganellaceae	Erwiniaceae	Pectobacteriaceae	Gallionellaceae	Petrotogaceae	Vibrionaceae	Geodermatophilaceae	Rhabdochlamydiaceae	Desulfuromonadaceae	Geobacteraceae	Hymenobacteraceae	Thermogemmatisporaceae	Burkholderiaceae	Propionibacteriaceae	Thermoactinomycetaceae	Dermabacteraceae	Acholeplasmataceae	Xanthobacteraceae	Flavobacteriaceae	Archangiaceae	Bdellovibrionaceae	Phyllobacteriaceae	Lactobacillaceae	Hyphomonadaceae	Ectothiorhodospiraceae	Paenibacillaceae	Bartonellaceae	Comamonadaceae	Hyphomicrobiaceae	Xanthomonadaceae	Sinobacteraceae	Clostridiaceae	Rhizobiaceae	Chromobacteriaceae	Mycobacteriaceae	Sphingomonadaceae	Desulfobacteraceae	Anaplasmataceae	Microbulbiferaceae	Oxalobacteraceae	Pseudomonadaceae	Yersiniaceae	Iamiaceae	Methylophilaceae
Sienna	Dot	EL	0	0	0.005	0	0.017	0.005	0.004	0.022	0	0	0	0	0	0	0	0.004	0.042	0	0.001	0.007	0.009	0.022	0.006	0.004	0.05	0.043	0.007	0.003	0.062	0.001	4.267	0.102	0.486	0.043	0.031	0.034	0.005	0.04	5.393	0.025	0.012	0.003	0.011	0.062	14.441	0	0
red	Dot	IL	0	0	0.0300779	0.0010026	0.322836	0	0.0010026	0.00601558	0.0010026	0	0.0010026	0.0010026	0.015039	0.0370961	0.0130338	0.072187	0.446156	0.0360935	0	0	0	0	0	0	0	0	0.00200519	0	0	0	0.067174	0.00200519	0.153397	0.0010026	0.0130338	0.0110286	0.00200519	0.0370961	1.82473	0.0210545	0.0210545	0.00501298	0.0190493	0.0761974	3.13111	0.00300779	0.0160415
gold	Dot	LL	0.003	0.004	3.712	0.001	0.776	0.011	0.004	0.009	0.002	0.001	0	0	0	0	0	0	0	0	0	0	0	0	0	0	0	0	0	0	0	0	0.004	0.001	0.016	0.001	0	0	0	0	0.027	0.009	0.003	0.001	0.001	0.004	0.182	0	0
blue	Dot	ANT	0	0	0.00105503	0	0	0	0	0	0.00105503	0.00211006	0	0	0	0.00105503	0.00105503	0.00316509	0.00527515	0.00844024	0.00316509	0.00949527	0.0105503	0.0232107	0.00527515	0.00211006	0.0168805	0.0137154	0.0126604	0.00949527	0.0791273	0.00105503	2.8739	0.069632	1.97502	0.0675219	0.0548616	0.0232107	0.00633018	0.0411462	1.45172	0.0822924	0.0147704	0.00211006	0.00633018	0.0369261	1.98662	0.0105503	0.0232107
Black	Symbol	Genus	Rickettsiella	Wolbachia	Candidatus Blochmannia	Acholeplasma	Acidimicrobium	Acidovorax	Acinetobacter	Actinoallomurus	Actinocatenispora	Actinokineospora	Actinomadura	Actinomyces	Actinomycetospora	Actinoplanes	Actinopolymorpha	Aeromicrobium	Afifella	Afipia	Agrobacterium	Agromyces	Alishewanella	Alkalibacterium	Alkaliphilus	Amaricoccus	Aminobacter	Amphritea	Amycolatopsis	Anaerobacillus	Anaerobranca	Ancylobacter	Aquabacterium	Arenimonas	Armatimonas	Arthrospira	Asteroleplasma	Asticcacaulis	Aurantimonas	Azoarcus	Azohydromonas	Azospirillum	Azovibrio	Bacillus	Bacteroides	Bartonella	Bdellovibrio	Bellilinea	Bifidobacterium
Sienna	Dot	EL	0.162	55.543	0	0	0.006	0	0.005	0	0	0	0	0	0	0	0	0	0	0.185	0.009	0	0.006	0	0	0.029	0.002	0.002	0	0	0.001	0.001	0.001	0	0	0.063	0	0	0.001	0	0	0	0	0.058	0.14	0.001	0.004	0	0
red	Dot	IL	0.00701818	88.6636	0	0	0	0	0.0160415	0	0.00200519	0	0	0.00200519	0	0	0.0010026	0.0010026	0	0.0631636	0	0.00300779	0.00300779	0.0010026	0	0.00902337	0	0	0	0.00200519	0	0	0	0	0	0.0340883	0	0	0	0	0	0.0010026	0	0.0561454	0	0	0	0	0
gold	Dot	LL	86.924	7.592	0	0	0	0	0	0	0	0	0	0	0	0	0	0	0	0	0	0	0.001	0	0	0.023	0	0	0	0	0	0	0	0	0	0	0	0	0	0	0	0	0	0.005	0	0	0	0	0
blue	Dot	ANT	0.0369261	27.0193	0.00105503	0.00844024	0.00105503	0.0643569	0.0928427	0.0168805	0.00844024	0.0611918	0.0158255	0.0105503	0.00527515	0.0189905	0	0.344995	0.00527515	0	0.0200456	0.0221556	0.00211006	0.267978	0.00633018	0.00422012	0	0	0.0253207	0.00105503	0	0.00211006	0.00316509	1.65745	0.00738521	0.00105503	0.00105503	0.00316509	0	0.00422012	0.0126604	0.0833474	0.00316509	2.25777	0.00105503	0.00105503	0.00211006	0.00105503	0.00105503
[truncated: 316 more columns]

## Sheet: S3B-intracellular_Genus
Intracellular Bacteria Table
Color	Symbol	Genus	IL	ANT	EL	LL
orange	Dot	Rickettsiella	0.00701818	0.0369261	0.162	86.924
green	Dot	Wolbachia	88.6636	27.0193	55.543	7.592
red	Dot	Mesoplasma	0.0240623	48.7561	0.001	0
Darkgoldenrod	Dot	Neorickettsia	0.164426	0.0495864	0.164	0.027
indigo	Dot	Ehrlichia	0.0210545	0.0147704	0.012	0.003
darksalmon	Dot	Rickettsia	0.0391013	0.00211006	0.035	0.001

## Sheet: S3C-OrdersFamiliesGenusKEGG
Order Table										Family Table										Genus Table										KEGG
Cluster color	Simbol	Family	EL	IL	LL	ANT	Cluster			Cluster color	Simbol	Family	EL	IL	LL	ANT	Cluster			Cluster color	Simbol	Genus	IL	ANT	EL	LL	Cluster			Cluster color	Simbol	KEGG	EL	IL	LL	ANT	Cluster
Blue	Dot	Borreliales	3.0648e-05	9.74e-07	1.2335e-05	0.000194264	ANT			Red	Dot	Ferrimonadaceae	0	0	0.003	0	LL			Blue	Dot	Acinetobacter	0.005	0.0160415	0	0.0928427	ANT			Red	Dot	Lipopolysaccharide biosynthesis	0.25996	0.05347	1.91104	0.24158	LL
Blue	Dot	Pasteurellales	1.803e-06	0	0	1.3397e-05	ANT			Red	Dot	Aeromonadaceae	0	0	0.004	0	LL			Blue	Dot	Actinocatenispora	0	0.00200519	0	0.00844024	ANT			Red	Dot	Lipopolysaccharide biosynthesis proteins	0.4069	0.08364	2.39256	0.31424	LL
Blue	Dot	Bifidobacteriales	1.803e-06	0	0	1.6747e-05	ANT			Red	Dot	Enterobacteriaceae	0.005	0.0300779	3.712	0.00105503	LL			Blue	Dot	Actinomyces	0	0.00200519	0	0.0105503	ANT			Red	Dot	Glycan biosynthesis and metabolism	0.06545	0.01469	0.566	0.06313	LL
Blue	Dot	Chlamydiales	9.014e-06	0	4.112e-06	8.7084e-05	ANT			Darkkhaki	Dot	Morganellaceae	0	0.0010026	0.001	0	Larvae			Blue	Dot	Agromyces	0	0.00300779	0	0.0221556	ANT			Red	Dot	Steroid biosynthesis	0.00947	0.00436	0.10931	0.00815	LL
Blue	Dot	Erysipelotrichales	3.606e-06	0	0	6.1963e-05	ANT			Darkkhaki	Dot	Erwiniaceae	0.017	0.322836	0.776	0	Larvae			Blue	Dot	Borrelia	0.001	0.00300779	0	0.0189905	ANT			Red	Dot	Ether lipid metabolism	0.01176	0.00148	0.10918	0.01162	LL
Blue	Dot	Rhodocyclales	0.000955487	2.2399e-05	0.000472854	0.0168239	ANT			Darkkhaki	Dot	Pectobacteriaceae	0.005	0	0.011	0	Larvae			Blue	Dot	Candidatus Amoebophilus	0.001	0	0	0.00422012	ANT			Red	Dot	Galactose metabolism	0.29865	0.06703	0.72186	0.35315	LL
Blue	Dot	Bacillales	0.00132867	6.0379e-05	0.00290703	0.0245844	ANT			Darkkhaki	Dot	Gallionellaceae	0.004	0.0010026	0.004	0	Larvae			Blue	Dot	Caulobacter	0.03	0.0010026	0	0.214171	ANT			Red	Dot	alpha-Linolenic acid metabolism	0.03639	0.01014	0.11708	0.03571	LL
Blue	Dot	Chromatiales	3.9662e-05	4.3824e-05	0.000102794	0.000787102	ANT			Darkkhaki	Dot	Petrotogaceae	0.022	0.00601558	0.009	0	Larvae			Blue	Dot	Cohnella	0.013	0	0	0.0538066	ANT			Red	Dot	Tetracycline biosynthesis	0.12036	0.02888	0.55925	0.11034	LL
Blue	Dot	Thermales	1.803e-06	9.74e-07	0	5.0241e-05	ANT			Black	Dot	Vibrionaceae	0	0.0010026	0.002	0.00105503	IL-LL-ANT			Blue	Dot	Gemmatimonas	0.011	0	0	0.0654119	ANT			Red	Dot	Caprolactam degradation	0.33851	0.06959	0.45912	0.2241	LL
Blue	Dot	Rhodospirillales	5.2281e-05	9.739e-06	9.4571e-05	0.00275988	ANT			Brown	Dot	Geodermatophilaceae	0	0	0.001	0.00211006	IL-LL			Blue	Dot	Megasphaera	0	0.00200519	0	0.0137154	ANT			Red	Dot	Phenylalanine, tyrosine and tryptophan biosynthesis	0.68045	0.34162	1.18477	0.59662	LL
Blue	Dot	Thiotrichales	1.803e-06	7.791e-06	1.6447e-05	0.000117228	ANT			Green	Dot	Rhabdochlamydiaceae	0	0.0010026	0	0	EL/IL			Blue	Dot	Micromonospora	0.002	0.0280727	0	0.140319	ANT			Red	Dot	Nicotinate and nicotinamide metabolism	0.6031	0.49278	1.51559	0.98071	LL
Blue	Dot	Thermoanaerobacterales	3.606e-06	3.895e-06	1.2335e-05	0.000333262	ANT			Green	Dot	Desulfuromonadaceae	0	0.0010026	0	0	EL/IL			Blue	Dot	Paucibacter	0.016	0.0010026	0	0.0749072	ANT			Gray	Dot	Progesterone-mediated oocyte maturation	0.14217	0.20692	0.13512	0.09955	Common
Blue	Dot	Mycoplasmatales	7.211e-06	0	2.0559e-05	0.00111702	ANT			Green	Dot	Geobacteraceae	0	0.015039	0	0	EL/IL			Blue	Dot	Pedobacter	0.002	0	0	0.00844024	ANT			Gray	Dot	Vitamin B6 metabolism	0.4036	0.44441	0.61815	0.30185	Common
Blue	Dot	Lactobacillales	1.9831e-05	2.922e-06	0.000699002	0.00379986	ANT			Green	Dot	Hymenobacteraceae	0	0.0370961	0	0.00105503	EL/IL			Blue	Dot	Roseomonas	0.002	0	0	0.00844024	ANT			Gray	Dot	Ubiquinone and other terpenoid-quinone biosynthesis	1.60216	2.12189	1.26603	1.16173	Common
Blue	Dot	Gemmatimonadales	1.803e-06	0	0.000106906	0.000659826	ANT			Green	Dot	Thermogemmatisporaceae	0	0.0130338	0	0.00105503	EL/IL			Blue	Dot	Steroidobacter	0.011	0	0	0.0633018	ANT			Gray	Dot	Zeatin biosynthesis	0.15064	0.20986	0.13516	0.11148	Common
Blue	Dot	Myxococcales	3.606e-06	1.948e-06	0.00025493	0.00128616	ANT			Green	Dot	Burkholderiaceae	0.004	0.072187	0	0.00316509	EL/IL			Blue	Dot	Uliginosibacterium	0	0.0010026	0	0.00422012	ANT			Gray	Dot	Toluene degradation	0.72889	0.86413	0.55748	0.52903	Common
Blue	Dot	Entomoplasmatales	0.000243379	9.74e-07	8.224e-06	0.488456	ANT			Green	Dot	Propionibacteriaceae	0.042	0.446156	0	0.00527515	EL/IL			Blue	Dot	Hyphomicrobium	0.002	0.0010026	0	0.0232107	ANT			Gray	Dot	Isoquinoline alkaloid biosynthesis	0.18296	0.21382	0.13786	0.1316	Common
Blue	Dot	Verrucomicrobiales	0	4.869e-06	0	6.1963e-05	ANT			Green	Dot	Thermoactinomycetaceae	0	0.0360935	0	0.00844024	EL/IL			Blue	Dot	Methylophaga	0.001	0	0	0.0105503	ANT			Gray	Dot	Fatty acid biosynthesis	1.32057	1.52738	1.73813	0.99835	Common
Blue	Dot	Anaerolineales	0	9.739e-06	0	0.000403599	ANT			Fuchsia	Dot	Dermabacteraceae	0.001	0	0	0.00316509	EL/IL-ANT			Blue	Dot	Niastella	0.003	0	0	0.034816	ANT			Gray	Dot	D-Glutamine and D-glutamate metabolism	0.34369	0.42896	0.38517	0.25435	Common
Blue	Dot	Campylobacterales	0	0	8.224e-06	3.3494e-05	ANT			Fuchsia	Dot	Acholeplasmataceae	0.007	0	0	0.00949527	EL/IL-ANT			Blue	Dot	Pelomonas	0.266	0.0280727	0	2.78845	ANT			Gray	Dot	D-Alanine metabolism	0.20453	0.22165	0.25169	0.15345	Common
Blue	Dot	Acidobacteriales	0	0	4.112e-06	4.0192e-05	ANT			Fuchsia	Dot	Xanthobacteraceae	0.009	0	0	0.0105503	EL/IL-ANT			Blue	Dot	Streptomyces	0	0.0872259	0	0.908381	ANT			Gray	Dot	Citrate cycle (TCA cycle)	2.946	3.82914	3.00788	2.41648	Common
Blue	Dot	Anaeroplasmatales	0	0	0	8.373e-06	ANT			Fuchsia	Dot	Flavobacteriaceae	0.022	0	0	0.0232107	EL/IL-ANT			Blue	Dot	Blastomonas	0.001	0.0260675	0.001	0.387196	ANT			Gray	Dot	Lysine degradation	0.92383	0.72584	0.76361	0.58464	Common
Blue	Dot	Armatimonadales	0	0	0	7.3686e-05	ANT			Fuchsia	Dot	Archangiaceae	0.006	0	0	0.00527515	EL/IL-ANT			Blue	Dot	Dechloromonas	0.045	0.0922389	0.001	1.42851	ANT			Gray	Dot	Biotin metabolism	0.35858	0.43733	0.61025	0.19807	Common
Blue	Dot	Brocadiales	0	0	0	0.000376804	ANT			Fuchsia	Dot	Bdellovibrionaceae	0.004	0	0	0.00211006	EL/IL-ANT			Blue	Dot	Devosia	0.001	0	0	0.0158255	ANT			Sienna	Dot	1,1,1-Trichloro-2,2-bis(4-chlorophenyl)ethane (DDT) degradation	0.00409	0.0004	0	0.00074	EL
Blue	Dot	Caldilineales	0	0	0	1.3397e-05	ANT			Fuchsia	Dot	Phyllobacteriaceae	0.05	0	0	0.0168805	EL/IL-ANT			Blue	Dot	Kribbella	0.002	0	0	0.033761	ANT			Sienna	Dot	Flavone and flavonol biosynthesis	0.00328	0.00028	0	0.00052	EL
Blue	Dot	Caldithrixales	0	0	0	7.871e-05	ANT			Fuchsia	Dot	Lactobacillaceae	0.043	0	0	0.0137154	EL/IL-ANT			Blue	Dot	Lysinibacillus	0	0.0010026	0	0.0158255	ANT			Pink	Dot	Glycosphingolipid biosynthesis - lacto and neolacto series	2e-05	2e-05	0	0	EL-IL
Blue	Dot	Chlorobiales	0	0	0	1.675e-06	ANT			Fuchsia	Dot	Hyphomonadaceae	0.007	0.00200519	0	0.0126604	EL/IL-ANT			Blue	Dot	Microbacterium	0	0.0010026	0	0.0179355	ANT			Sienna	Dot	Fluorobenzoate degradation	0.08561	0.0191	0.00517	0.03904	EL
Blue	Dot	Coriobacteriales	0	0	0	3.349e-06	ANT			Fuchsia	Dot	Ectothiorhodospiraceae	0.003	0	0	0.00949527	EL/IL-ANT			Blue	Dot	Acholeplasma	0	0	0	0.00844024	ANT			Sienna	Dot	Flavonoid biosynthesis	0.01494	0.004	2e-05	0.00808	EL
Blue	Dot	Deferribacterales	0	0	0	1.675e-06	ANT			Fuchsia	Dot	Paenibacillaceae	0.062	0	0	0.0791273	EL/IL-ANT			Blue	Dot	Acidovorax	0	0	0	0.0643569	ANT			Sienna	Dot	Sphingolipid metabolism	0.08524	0.0189	0.00552	0.03868	EL
Blue	Dot	Deinococcales	0	0	0	8.5409e-05	ANT			Fuchsia	Dot	Bartonellaceae	0.001	0	0	0.00105503	EL/IL-ANT			Blue	Dot	Actinoallomurus	0	0	0	0.0168805	ANT			Sienna	Dot	Other glycan degradation	0.07823	0.01305	0.00762	0.03483	EL
Blue	Dot	Exiguobacterales	0	0	0	3.349e-06	ANT			Fuchsia	Dot	Comamonadaceae	4.267	0.067174	0.004	2.8739	EL/IL-ANT			Blue	Dot	Actinokineospora	0	0	0	0.0611918	ANT			Sienna	Dot	Phosphonate and phosphinate metabolism	0.06662	0.01213	0.00741	0.03656	EL
Blue	Dot	Fimbriimonadales	0	0	0	8.373e-06	ANT			Fuchsia	Dot	Hyphomicrobiaceae	0.102	0.00200519	0.001	0.069632	EL/IL-ANT			Blue	Dot	Actinomadura	0	0	0	0.0158255	ANT			Sienna	Dot	Linoleic acid metabolism	0.07343	0.01078	0.00023	0.03809	EL
Blue	Dot	Gemmatales	0	0	0	0.00023948	ANT			Fuchsia	Dot	Xanthomonadaceae	0.486	0.153397	0.016	1.97502	EL/IL-ANT			Blue	Dot	Actinomycetospora	0	0	0	0.00527515	ANT			Sienna	Dot	Carbohydrate metabolism	0.08771	0.02221	0.02373	0.05809	EL
Blue	Dot	Holophagales	0	0	0	2.6795e-05	ANT			Fuchsia	Dot	Sinobacteraceae	0.043	0.0010026	0.001	0.0675219	EL/IL-ANT			Blue	Dot	Actinoplanes	0	0	0	0.0189905	ANT			Sienna	Dot	Biosynthesis of siderophore group nonribosomal peptides	0.06	0.01407	0.01825	0.04259	EL
Blue	Dot	Hydrogenophilales	0	0	0	3.349e-06	ANT			Fuchsia	Dot	Clostridiaceae	0.031	0.0130338	0	0.0548616	EL/IL-ANT			Blue	Dot	Aeromicrobium	0	0.0010026	0	0.344995	ANT			Sienna	Dot	Stilbenoid, diarylheptanoid and gingerol biosynthesis	0.05103	0.01002	0.00012	0.03588	EL
Blue	Dot	Leptospirales	0	0	0	4.8566e-05	ANT			Fuchsia	Dot	Rhizobiaceae	0.034	0.0110286	0	0.0232107	EL/IL-ANT			Blue	Dot	Afifella	0	0	0	0.00527515	ANT			Sienna	Dot	Steroid hormone biosynthesis	0.0371	0.00944	0.00043	0.02043	EL
Blue	Dot	Methylacidiphilales	0	0	0	0.00010718	ANT			Fuchsia	Dot	Chromobacteriaceae	0.005	0.00200519	0	0.00633018	EL/IL-ANT			Blue	Dot	Alkalibacterium	0	0.0010026	0	0.267978	ANT			Sienna	Dot	Glycosaminoglycan degradation	0.0223	0.0047	0.00276	0.01313	EL
Blue	Dot	Opitutales	0	0	0	0.00021436	ANT			Fuchsia	Dot	Mycobacteriaceae	0.04	0.0370961	0	0.0411462	EL/IL-ANT			Blue	Dot	Alkaliphilus	0	0	0	0.00633018	ANT			Sienna	Dot	Drug metabolism - cytochrome P450	0.44061	0.26632	0.03974	0.3463	EL
Blue	Dot	Pedosphaerales	0	0	0	0.000123927	ANT			Fuchsia	Dot	Sphingomonadaceae	5.393	1.82473	0.027	1.45172	EL/IL-ANT			Blue	Dot	Amycolatopsis	0	0	0	0.0253207	ANT			Sienna	Dot	Carotenoid biosynthesis	0.05516	0.0173	0.00032	0.03962	EL
Blue	Dot	Pelagicoccales	0	0	0	2.847e-05	ANT			Fuchsia	Dot	Desulfobacteraceae	0.025	0.0210545	0.009	0.0822924	EL/IL-ANT			Blue	Dot	Arenimonas	0	0	0	1.65745	ANT			Sienna	Dot	N-Glycan biosynthesis	0.0229	0.00801	0.00025	0.01899	EL
Blue	Dot	Planctomycetales	0	0	0	4.8566e-05	ANT			Fuchsia	Dot	Anaplasmataceae	0.012	0.0210545	0.003	0.0147704	EL/IL-ANT			Blue	Dot	Armatimonas	0	0	0	0.00738521	ANT			Sienna	Dot	Chloroalkane and chloroalkene degradation	0.32008	0.06217	0.12522	0.28577	EL
Blue	Dot	Puniceicoccales	0	0	0	1.8422e-05	ANT			Fuchsia	Dot	Microbulbiferaceae	0.003	0.00501298	0.001	0.00211006	EL/IL-ANT			Blue	Dot	Asteroleplasma	0	0	0	0.00105503	ANT			Sienna	Dot	beta-Lactam resistance	0.04374	0.00891	0.00273	0.03265	EL
Blue	Dot	Roseiflexales	0	0	0	0.000249528	ANT			Fuchsia	Dot	Oxalobacteraceae	0.011	0.0190493	0.001	0.00633018	EL/IL-ANT			Blue	Dot	Asticcacaulis	0	0	0	0.00316509	ANT			Sienna	Dot	Dioxin degradation	0.10184	0.0209	0.00745	0.0773	EL
Blue	Dot	Rubrobacterales	0	0	0	8.373e-06	ANT			Fuchsia	Dot	Pseudomonadaceae	0.062	0.0761974	0.004	0.0369261	EL/IL-ANT			Blue	Dot	Azoarcus	0	0	0	0.00422012	ANT			Sienna	Dot	Phenylpropanoid biosynthesis	0.10843	0.0248	0.01283	0.0742	EL
Blue	Dot	Solibacterales	0	0	0	0.000115553	ANT			Fuchsia	Dot	Yersiniaceae	14.441	3.13111	0.182	1.98662	EL/IL-ANT			Blue	Dot	Azohydromonas	0	0	0	0.0126604	ANT			Sienna	Dot	Glycosphingolipid biosynthesis - ganglio series	0.01237	0.00197	0.00259	0.00874	EL
Blue	Dot	Turicibacterales	0	0	0	6.699e-06	ANT			Fuchsia	Dot	Iamiaceae	0	0.00300779	0	0.0105503	EL/IL-ANT			Blue	Dot	Azospirillum	0	0.0010026	0	0.0833474	ANT			Sienna	Dot	Photosynthesis - antenna proteins	0.01949	0.01199	2e-05	0.00172	EL
Gray	Dot	Oceanospirillales	0.000257801	0.000122706	0.000341277	0.000257902	Common			Fuchsia	Dot	Methylophilaceae	0	0.0160415	0	0.0232107	EL/IL-ANT			Blue	Dot	Azovibrio	0	0	0	0.00316509	ANT			Sienna	Dot	D-Arginine and D-ornithine metabolism	0.01368	0.00177	8e-05	0.01038	EL
Gray	Dot	Alteromonadales	0.000155041	8.7647e-05	0.000333054	9.7132e-05	Common			Fuchsia	Dot	Nocardiaceae	0	0.0330857	0	0.0432562	EL/IL-ANT			Blue	Dot	Bacillus	0.058	0.0561454	0.005	2.25777	ANT			Sienna	Dot	Bisphenol degradation	0.15627	0.0268	0.00261	0.08626	EL
Gray	Dot	Vibrionales	1.0817e-05	2.2399e-05	8.224e-06	1.8422e-05	Common			Fuchsia	Dot	Conexibacteraceae	0	0.0370961	0	0.0295409	EL/IL-ANT			Blue	Dot	Bellilinea	0	0	0	0.00105503	ANT			Sienna	Dot	Styrene degradation	0.12036	0.01854	0.00032	0.08687	EL
Gray	Dot	Rhodobacterales	0.000223548	0.000254178	0.00050986	0.000485659	Common			Fuchsia	Dot	Planococcaceae	0	0.0210545	0	0.0137154	EL/IL-ANT			Blue	Dot	Bifidobacterium	0	0	0	0.00105503	ANT			Sienna	Dot	Nitrotoluene degradation	0.09829	0.01288	0.01197	0.06886	EL
Green	Dot	Rhizobiales	0.00630802	4.7719e-05	0.0622728	0.00172995	EL/IL			Fuchsia	Dot	Spirochaetaceae	0	0.00200519	0	0.00633018	EL/IL-ANT			Blue	Dot	Brevibacillus	0	0	0	0.00738521	ANT			Sienna	Dot	Arachidonic acid metabolism	0.08871	0.01717	0.0106	0.06772	EL
Green	Dot	Euzebyales	1.803e-06	0	2.8782e-05	5.024e-06	EL/IL			Green	Dot	Shewanellaceae	0.005	0.00300779	0	0	EL/IL			Blue	Dot	Caldicellulosiruptor	0	0	0	0.00316509	ANT			Sienna	Dot	Atrazine degradation	0.04597	0.00792	0.00688	0.03449	EL
Green	Dot	Sphingobacteriales	0.00100236	6.817e-06	0.0226148	0.0043793	EL/IL			Green	Dot	Microcoleaceae	0.063	0.0340883	0	0.00105503	EL/IL			Blue	Dot	Caldilinea	0	0	0	0.00105503	ANT			Sienna	Dot	Glycosphingolipid biosynthesis - globo series	0.02653	0.00389	0.00486	0.01799	EL
Green	Dot	Chroococcales	5.408e-06	0	0.000222036	1.675e-06	EL/IL			Green	Dot	Rivulariaceae	1.104	0.6948	0	0	EL/IL			Blue	Dot	Caldithrix	0	0	0	0.00738521	ANT			Darkmagenta	Dot	Chlorocyclohexane and chlorobenzene degradation	0.14842	0.02656	0.11443	0.0846	LL-ANT/EL
Green	Dot	Clostridiales	0.000198309	2.2399e-05	0.00793984	0.00117395	EL/IL			Green	Dot	Corynebacteriaceae	0.177	0.0411065	0.001	0.00949527	EL/IL			Blue	Dot	Campylobacter	0	0	0	0.00316509	ANT			Darkmagenta	Dot	Synthesis and degradation of ketone bodies	0.18281	0.03492	0.22165	0.14979	LL-ANT/EL
Green	Dot	Nitrospirales	1.803e-06	9.74e-07	8.2235e-05	6.699e-06	EL/IL			Green	Dot	Ruminococcaceae	0.307	0	0.001	0	EL/IL			Blue	Dot	Candidatus Blochmannia	0	0	0	0.00105503	ANT			Darkmagenta	Dot	Geraniol degradation	0.42796	0.08354	0.46383	0.31088	LL-ANT/EL
Green	Dot	Desulfovibrionales	5.408e-06	2.922e-06	0.000267265	3.8518e-05	EL/IL			Green	Dot	Proteinivoraceae	0.001	0	0	0	EL/IL			Blue	Dot	Candidatus Cardinium	0	0	0	0.0875675	ANT			Darkmagenta	Dot	Fatty acid metabolism	0.90054	0.19297	0.93045	0.71265	LL-ANT/EL
Green	Dot	Natranaerobiales	0	1.948e-06	8.224e-06	0	EL/IL			Green	Dot	Anaeromyxobacteraceae	0.019	0	0	0	EL/IL			Blue	Dot	Candidatus Methylacidiphilum	0	0	0	0.0105503	ANT			Pink	Dot	Polycyclic aromatic hydrocarbon degradation	0.43363	0.43922	0.1589	0.37252	EL-IL
Green	Dot	Bacteroidales	0	9.74e-07	0.00141445	8.373e-06	EL/IL			Green	Dot	Aurantimonadaceae	0.001	0	0	0	EL/IL			Blue	Dot	Candidatus Protochlamydia	0	0	0	0.00738521	ANT			Pink	Dot	Biosynthesis and biodegradation of secondary metabolites	0.19421	0.21834	0.04287	0.14051	EL-IL
Green	Dot	Chrysiogenales	0	0	4.112e-06	0	EL/IL			Green	Dot	Brevibacteriaceae	0.015	0	0	0	EL/IL			Blue	Dot	Candidatus Scalindua	0	0	0	0.0379811	ANT			Gray	Dot	Riboflavin metabolism	1.2509	1.69019	1.09168	1.06263	Common
Green	Dot	Thermobaculales	0	0	4.112e-06	0	EL/IL			Green	Dot	Cyanobacteriaceae	0.021	0	0	0	EL/IL			Blue	Dot	Candidatus Solibacter	0	0	0	0.0116053	ANT			Gray	Dot	Metabolism of cofactors and vitamins	0.33055	0.24606	0.37916	0.24624	Common
Green	Dot	Gemellales	0	0	8.224e-06	1.675e-06	EL/IL			Green	Dot	Euzebyaceae	0.003	0	0	0	EL/IL			Blue	Dot	Candidatus Xiphinematobacter	0	0	0	0.0147704	ANT			Gray	Dot	Thiamine metabolism	0.93918	1.0963	1.46624	0.98032	Common
Fuchsia	Dot	Caulobacterales	0.0014152	5.843e-06	0.0144981	0.00428552	EL/IL-ANT			Green	Dot	Bacillales Family XI	0.001	0	0	0	EL/IL			Blue	Dot	Catellatospora	0	0	0	0.00316509	ANT			Gray	Dot	Lipoic acid metabolism	0.30797	0.42325	0.27269	0.29772	Common
Fuchsia	Dot	Xanthomonadales	0.0016045	0.000180164	0.00540698	0.0225597	EL/IL-ANT			Green	Dot	Beijerinckiaceae	0.031	0	0	0	EL/IL			Blue	Dot	Chelativorans	0	0	0	0.00105503	ANT			Gray	Dot	Folate biosynthesis	0.89529	0.90754	1.34162	1.07406	Common
Fuchsia	Dot	Acholeplasmatales	7.211e-06	0	6.99e-05	0.000117228	EL/IL-ANT			Green	Dot	Methylocystaceae	0.014	0	0	0	EL/IL			Blue	Dot	Chondromyces	0	0	0	0.0896776	ANT			Gray	Dot	Lipid metabolism	0.37198	0.43119	0.50942	0.33913	Common
Fuchsia	Dot	Burkholderiales	0.00184788	0.000225936	0.0532022	0.031397	EL/IL-ANT			Green	Dot	Nitrospiraceae	0.008	0	0	0	EL/IL			Blue	Dot	Chromatium	0	0	0	0.00211006	ANT			Gray	Dot	Pentose phosphate pathway	1.37791	1.36363	1.75836	1.94616	Common
Fuchsia	Dot	Flavobacteriales	3.606e-06	9.74e-07	0.000238483	0.000254552	EL/IL-ANT			Green	Dot	Acidaminococcaceae	0.057	0	0	0	EL/IL			Blue	Dot	Coraliomargarita	0	0	0	0.00211006	ANT			Gray	Dot	Porphyrin and chlorophyll metabolism	2.15793	2.42813	1.73271	1.73557	Common
Fuchsia	Dot	Chthoniobacterales	0	0	0.00032483	0.00016077	EL/IL-ANT			Green	Dot	Pseudoalteromonadaceae	0.009	0	0	0	EL/IL			Blue	Dot	Couchioplanes	0	0	0	0.133989	ANT			Gray	Dot	Amino acid related enzymes	4.4201	5.74711	4.03308	4.67299	Common
Fuchsia	Dot	Bdellovibrionales	0	0	4.523e-05	2.6795e-05	EL/IL-ANT			Green	Dot	Sutterellaceae	0.032	0	0	0	EL/IL			Blue	Dot	Dactylosporangium	0	0	0	0.295409	ANT			Gray	Dot	Pyruvate metabolism	1.95866	1.84867	2.59009	2.19667	Common
Green	Dot	Stigonematales	0.00694441	2.922e-06	0.0110442	3.349e-06	EL/IL			Green	Dot	Peptoniphilaceae	0.067	0	0.001	0.00105503	EL/IL			Blue	Dot	Deinococcus	0	0	0	0.00844024	ANT			Gray	Dot	Glycolysis / Gluconeogenesis	2.42889	2.65783	2.8162	3.39965	Common
Fuchsia	Dot	Rickettsiales	0.889688	0.0763263	0.558264	0.271617	EL/IL-ANT			Green	Dot	Bradyrhizobiaceae	4.399	0.399033	0.001	0.0147704	EL/IL			Blue	Dot	Denitratisoma	0	0	0	0.00422012	ANT			Gray	Dot	Biosynthesis of ansamycins	0.18558	0.21371	0.14441	0.275	Common
Fuchsia	Dot	Pseudomonadales	0.000980726	8.4726e-05	0.000699002	0.00139501	EL/IL-ANT			Green	Dot	Methylobacteriaceae	0.982	0.1544	0	0.00738521	EL/IL			Blue	Dot	Desulfomonile	0	0	0	0.00211006	ANT			Gray	Dot	Tyrosine metabolism	0.79911	0.69845	0.43334	0.83562	Common
Fuchsia	Dot	Nostocales	3.245e-05	1.948e-06	0.000102794	2.6795e-05	EL/IL-ANT			Green	Dot	Staphylococcaceae	0.121	0.0160415	0	0.0116053	EL/IL			Blue	Dot	Desulfonatronum	0	0	0	0.00105503	ANT			Gray	Dot	Lysine biosynthesis	2.40118	3.1787	1.39172	1.67661	Common
Fuchsia	Dot	Sphingomonadales	0.0224575	0.000378832	0.0668903	0.0301561	EL/IL-ANT			Green	Dot	Lewinellaceae	0.013	0.0010026	0	0.00105503	EL/IL			Blue	Dot	Desulfosporosinus	0	0	0	0.00844024	ANT			Gray	Dot	Phenylalanine metabolism	0.53073	0.28438	0.26046	0.40542	Common
Fuchsia	Dot	Thermicanales	1.803e-06	0	4.112e-06	5.024e-06	EL/IL-ANT			Green	Dot	Caulobacteraceae	1.325	0.103267	0	0.226832	EL/IL			Blue	Dot	Desulfovibrio	0	0	0	0.00105503	ANT			Gray	Dot	Aminobenzoate degradation	0.72364	0.31558	0.25671	0.55185	Common
Fuchsia	Dot	Syntrophobacterales	0.000221745	9.5438e-05	0.000246706	0.000870837	EL/IL-ANT			Green	Dot	Heliobacteriaceae	0.015	0.0010026	0	0.00105503	EL/IL			Blue	Dot	Desulfurispora	0	0	0	0.00316509	ANT			Gray	Dot	Glutathione metabolism	1.18567	1.1365	0.83153	0.91374	Common
Fuchsia	Dot	Acidimicrobiales	2.8845e-05	0	5.7565e-05	0.000118903	EL/IL-ANT			Green	Dot	Chitinophagaceae	2.052	0.0581506	0	0.145594	EL/IL			Blue	Dot	Dokdonella	0	0	0	0.00844024	ANT			Gray	Dot	Butanoate metabolism	1.87361	1.45453	2.09078	1.60371	Common
Fuchsia	Dot	Halanaerobiales	1.803e-06	0	4.112e-06	8.373e-06	EL/IL-ANT			Green	Dot	Bacteroidaceae	0.14	0	0	0.00105503	EL/IL			Blue	Dot	Dyadobacter	0	0	0	0.0316509	ANT			Gray	Dot	Pyrimidine metabolism	4.94576	6.57041	4.80086	6.05856	Common
Fuchsia	Dot	Kiloniellales	1.6225e-05	3.895e-06	2.4671e-05	0.000110529	EL/IL-ANT			Green	Dot	Lachnospiraceae	0.305	0	0	0.00949527	EL/IL			Blue	Dot	Ectothiorhodospira	0	0	0	0.00844024	ANT			Gray	Dot	Glycerolipid metabolism	0.76387	0.87731	0.67249	0.93677	Common
Green	Dot	Fusobacteriales	3.606e-06	0	0	0	EL/IL			Green	Dot	Chthoniobacteraceae	0.032	0	0	0.00105503	EL/IL			Blue	Dot	Edaphobacter	0	0	0	0.00422012	ANT			Gray	Dot	Propanoate metabolism	1.61441	1.22611	1.71253	1.43887	Common
Green	Dot	Thermogemmatisporales	0.000126196	0	4.112e-06	6.699e-06	EL/IL			Green	Dot	Desulfovibrionaceae	0.026	0	0	0.00105503	EL/IL			Blue	Dot	Erysipelothrix	0	0	0	0.00633018	ANT			Gray	Dot	Glyoxylate and dicarboxylate metabolism	1.53314	1.37744	1.08765	1.26544	Common
Green	Dot	Desulfuromonadales	0.00016045	0	1.2335e-05	1.0048e-05	EL/IL			Green	Dot	Dietziaceae	0.007	0	0	0.00105503	EL/IL			Blue	Dot	Erythromicrobium	0	0	0	1.35044	ANT			Gray	Dot	Novobiocin biosynthesis	0.23133	0.22867	0.25509	0.18066	Common
Fuchsia	Dot	Thermodesulfobacteriales	1.803e-06	0	0	1.675e-06	EL/IL-ANT			Green	Dot	Acidimicrobiaceae	0.006	0	0	0.00105503	EL/IL			Blue	Dot	Fimbriimonas	0	0	0	0.00105503	ANT			Gray	Dot	One carbon pool by folate	1.5272	1.93055	1.45548	1.7193	Common
Fuchsia	Dot	Methylophilales	0.000167661	0	0	0.000231107	EL/IL-ANT			Green	Dot	Enterococcaceae	0.025	0	0	0.00527515	EL/IL			Blue	Dot	Frankia	0	0	0	0.00422012	ANT			Gray	Dot	Glycerophospholipid metabolism	1.70923	2.14187	1.71301	2.0517	Common
Fuchsia	Dot	Solirubrobacterales	0.000374984	9.74e-07	0	0.000619634	EL/IL-ANT			Green	Dot	Legionellaceae	0.059	0	0	0.0137154	EL/IL			Blue	Dot	Gemmata	0	0	0	0.00211006	ANT			Gray	Dot	Energy metabolism	1.6159	1.39028	1.31871	1.68598	Common
Fuchsia	Dot	Pirellulales	9.014e-06	0	0	2.0096e-05	EL/IL-ANT			Gray	Dot	Rhodobacteraceae	0.042	0.0170441	0.025	0.0295409	Common			Blue	Dot	Geodermatophilus	0	0	0	0.00211006	ANT			Gray	Dot	Alanine, aspartate and glutamate metabolism	2.2654	2.62554	2.21567	1.99768	Common
Fuchsia	Dot	Spirochaetales	1.9831e-05	0	0	6.1963e-05	EL/IL-ANT			Gray	Dot	Halomonadaceae	0.013	0.00501298	0.006	0.00422012	Common			Blue	Dot	Geothrix	0	0	0	0.00316509	ANT			Gray	Dot	C5-Branched dibasic acid metabolism	0.53886	0.47423	0.41101	0.47678	Common
Fuchsia	Dot	Actinomycetales	0.00742756	6.7196e-05	0.00326475	0.0352789	EL/IL-ANT			Gray	Dot	Psychromonadaceae	0.003	0.0010026	0.001	0.00105503	Common			Blue	Dot	Gluconobacter	0	0	0	0.0443113	ANT			Gray	Dot	Carbon fixation pathways in prokaryotes	2.67899	3.06286	2.72419	2.3393	Common
Sienna	Dot	Gallionellales	1.4422e-05	3.5059e-05	4.1118e-05	3.349e-06	Larvae			Gray	Dot	Oceanospirillaceae	0.003	0.0010026	0.001	0.00105503	Common			Blue	Dot	Glycomyces	0	0	0	0.0200456	ANT			Gray	Dot	Purine metabolism	5.89109	7.31008	5.8166	6.40545	Common
Sienna	Dot	Thermotogales	5.9493e-05	9.3491e-05	0.000226148	1.1723e-05	Larvae			Gray	Dot	Alteromonadaceae	0.009	0.00401039	0.003	0.00211006	Common			Blue	Dot	Gordonia	0	0	0	0.00105503	ANT			Gray	Dot	Lipid biosynthesis proteins	1.98521	2.20222	1.93435	1.69963	Common
Sienna	Dot	Enterobacteriales	0.035097	0.0493348	0.145018	0.019984	Larvae			Blue	Dot	Carnobacteriaceae	0	0.0010026	0	0.271143	ANT			Blue	Dot	Gramella	0	0	0	0.00527515	ANT			Gray	Dot	Sulfur relay system	0.67525	0.68261	0.55878	0.6301	Common
Red	Dot	Aeromonadales	3.606e-06	4.285e-05	0	1.675e-06	LL			Blue	Dot	Thermomonosporaceae	0	0	0	0.0327059	ANT			Blue	Dot	Haliangium	0	0	0	0.0137154	ANT			Gray	Dot	Cysteine and methionine metabolism	1.30977	1.1777	1.21313	1.40601	Common
Red	Dot	Legionellales	7.3915e-05	0.869242	0.00226148	0.000522502	LL			Blue	Dot	Rhodobiaceae	0	0	0	0.00527515	ANT			Blue	Dot	Halothiobacillus	0	0	0	0.00105503	ANT			Gray	Dot	Glycine, serine and threonine metabolism	1.64648	1.60239	1.89587	1.67272	Common
Brown	Dot	Synergistales	0	9.74e-07	0	3.349e-06	LL-ANT			Blue	Dot	Armatimonadaceae	0	0	0	0.00738521	ANT			Blue	Dot	Inquilinus	0	0	0	0.109723	ANT			Gray	Dot	Selenocompound metabolism	0.81339	0.88729	0.90113	0.97709	Common
										Blue	Dot	Anaeroplasmataceae	0	0	0	0.00105503	ANT			Blue	Dot	Kaistobacter	0	0	0	0.00844024	ANT			Gray	Dot	Fructose and mannose metabolism	1.17999	1.14138	1.29507	1.33111	Common
										Blue	Dot	Alcaligenaceae	0	0	0	0.0126604	ANT			Blue	Dot	Kibdelosporangium	0	0	0	0.0654119	ANT			Gray	Dot	Valine, leucine and isoleucine biosynthesis	1.26514	1.17346	1.27996	1.33775	Common
										Blue	Dot	Bifidobacteriaceae	0	0	0	0.00105503	ANT			Blue	Dot	Kineosporia	0	0.0010026	0	0.0569716	ANT			Gray	Dot	Tropane, piperidine and pyridine alkaloid biosynthesis	0.22657	0.22792	0.14554	0.17824	Common
										Blue	Dot	Thermoanaerobacterales Family III.	0	0	0	0.00316509	ANT			Blue	Dot	Kitasatospora	0	0	0	0.00422012	ANT			Gray	Dot	Inositol phosphate metabolism	0.42814	0.44987	0.27413	0.38656	Common
										Blue	Dot	Caldilineaceae	0	0	0	0.00105503	ANT			Blue	Dot	Kouleothrix	0	0	0	0.0253207	ANT			Gray	Dot	Valine, leucine and isoleucine degradation	1.45342	1.02042	1.55119	1.18638	Common
										Blue	Dot	Calditrichaceae	0	0	0	0.00738521	ANT			Blue	Dot	Kutzneria	0	0	0	0.0200456	ANT			Gray	Dot	Arginine and proline metabolism	2.5449	2.68717	1.71145	2.44731	Common
										Blue	Dot	Campylobacteraceae	0	0	0	0.00316509	ANT			Blue	Dot	Lactococcus	0	0	0	0.00316509	ANT			Gray	Dot	Carbon fixation in photosynthetic organisms	1.70464	2.13684	1.38125	1.93939	Common
										Blue	Dot	Methylacidiphilaceae	0	0	0	0.0105503	ANT			Blue	Dot	Leptospira	0	0	0	0.00422012	ANT			Gray	Dot	Methane metabolism	1.38463	0.99892	1.40246	1.56081	Common
										Blue	Dot	Parachlamydiaceae	0	0	0	0.00738521	ANT			Blue	Dot	Leuconostoc	0	0	0	0.00844024	ANT			Gray	Dot	Nitrogen metabolism	1.14418	0.7676	0.92225	1.00435	Common
										Blue	Dot	Candidatus Brocadiaceae	0	0	0	0.0379811	ANT			Blue	Dot	Limnohabitans	0	0	0	0.00422012	ANT			Darkmagenta	Dot	Electron transfer carriers	0.01496	0.00314	0.00919	0.01085	LL-ANT/EL
										Blue	Dot	Solibacteraceae	0	0	0	0.0116053	ANT			Blue	Dot	Litoricola	0	0	0	0.00844024	ANT			Darkmagenta	Dot	beta-Alanine metabolism	0.6492	0.31499	0.60762	0.46544	LL-ANT/EL
										Blue	Dot	Polyangiaceae	0	0	0	0.0970628	ANT			Blue	Dot	Longilinea	0	0	0.001	0.0316509	ANT			Darkmagenta	Dot	Limonene and pinene degradation	0.56847	0.29167	0.37327	0.47576	LL-ANT/EL
										Blue	Dot	Puniceicoccaceae	0	0	0	0.00527515	ANT			Blue	Dot	Luteibacter	0	0	0	0.0105503	ANT			Darkmagenta	Dot	Pantothenate and CoA biosynthesis	0.86033	0.72625	1.22432	1.02175	LL-ANT/EL
										Blue	Dot	Deinococcaceae	0	0	0	0.00844024	ANT			Blue	Dot	Luteolibacter	0	0	0	0.00316509	ANT			Darkmagenta	Dot	Amino sugar and nucleotide sugar metabolism	1.73372	1.63142	2.60461	2.27612	LL-ANT/EL
										Blue	Dot	Sterolibacteriaceae	0	0	0	0.189905	ANT			Blue	Dot	Lysobacter	0	0	0	0.0105503	ANT			Darkmagenta	Dot	Tryptophan metabolism	0.92928	0.54836	0.74562	0.76601	LL-ANT/EL
										Blue	Dot	Syntrophaceae	0	0	0	0.00211006	ANT			Blue	Dot	Macrococcus	0	0	0	0.00316509	ANT			Darkmagenta	Dot	Cyanoamino acid metabolism	0.38816	0.25475	0.15359	0.33067	LL-ANT/EL
										Blue	Dot	Desulfonatronaceae	0	0	0	0.00105503	ANT			Blue	Dot	Mannheimia	0	0	0	0.00105503	ANT			Darkmagenta	Dot	Biosynthesis of unsaturated fatty acids	0.38435	0.26237	0.6064	0.28889	LL-ANT/EL
										Blue	Dot	Rhodanobacteraceae	0	0	0	0.0242657	ANT			Blue	Dot	Meiothermus	0	0	0	0.00422012	ANT			Gold	Dot	Ethylbenzene degradation	0.2163	0.22152	0.02889	0.23232	ANT-EL-IL
										Blue	Dot	Cytophagaceae	0	0	0	0.126604	ANT			Blue	Dot	Melissococcus	0	0	0	0.00105503	ANT			Gold	Dot	Amino acid metabolism	0.30561	0.243	0.15587	0.22996	ANT-EL-IL
										Blue	Dot	Acidobacteriaceae	0	0	0	0.00422012	ANT			Blue	Dot	Methylibium	0	0	0	0.0105503	ANT			Gold	Dot	Terpenoid backbone biosynthesis	1.66661	2.13597	1.142	1.68456	ANT-EL-IL
										Blue	Dot	Erysipelotrichaceae	0	0	0	0.00738521	ANT			Blue	Dot	Methylobacillus	0	0	0	0.00422012	ANT			Gold	Dot	Photosynthesis	1.41441	1.92843	1.10489	1.49462	ANT-EL-IL
										Blue	Dot	Fimbriimonadaceae	0	0	0	0.00105503	ANT			Blue	Dot	Methyloversatilis	0	0	0	0.185685	ANT			Gold	Dot	Photosynthesis proteins	1.45665	1.94565	1.21669	1.51654	ANT-EL-IL
										Blue	Dot	Frankiaceae	0	0	0	0.00422012	ANT			Blue	Dot	Micrococcus	0	0	0	0.00422012	ANT			Blue	Dot	Butirosin and neomycin biosynthesis	0.03321	0.00809	0.00279	0.10469	ANT
										Blue	Dot	Gemmataceae	0	0	0	0.00211006	ANT			Blue	Dot	Microtetraspora	0	0	0	0.16986	ANT			Blue	Dot	Indole alkaloid biosynthesis	0.00015	6e-05	0	0.00067	ANT
										Blue	Dot	Holophagaceae	0	0	0	0.00316509	ANT			Blue	Dot	Mycoplana	0	0	0	0.189905	ANT			Blue	Dot	Betalain biosynthesis	0.00019	9e-05	0	0.00105	ANT
										Blue	Dot	Glycomycetaceae	0	0	0	0.0200456	ANT			Blue	Dot	Mycoplasma	0.002	0.0010026	0	0.110778	ANT			Blue	Dot	Biosynthesis of vancomycin group antibiotics	0.03536	0.00894	0.00286	0.21072	ANT
										Blue	Dot	Gordoniaceae	0	0	0	0.00105503	ANT			Blue	Dot	Nannocystis	0	0	0	0.0126604	ANT			Blue	Dot	Caffeine metabolism	0.0003	0.00014	0	0.00196	ANT
										Blue	Dot	Kofleriaceae	0	0	0	0.0137154	ANT			Blue	Dot	Nitrosococcus	0	0	0	0.00738521	ANT			Blue	Dot	Glycosylphosphatidylinositol(GPI)-anchor biosynthesis	0	0	0	3e-05	ANT
										Blue	Dot	Halothiobacillaceae	0	0	0	0.00105503	ANT			Blue	Dot	Nocardia	0	0	0	0.0327059	ANT			Blue	Dot	Clavulanic acid biosynthesis	2e-05	0	0	0.00067	ANT
										Blue	Dot	Roseiflexaceae	0	0	0	0.0253207	ANT			Blue	Dot	Nonomuraea	0	0	0	0.0105503	ANT			Blue	Dot	Biosynthesis of 12-, 14- and 16-membered macrolides	1e-05	6e-05	0	0.00127	ANT
										Blue	Dot	Streptococcaceae	0	0	0	0.00316509	ANT			Blue	Dot	Oenococcus	0	0	0	0.0158255	ANT			Blue	Dot	Sesquiterpenoid biosynthesis	0	0.00011	0	0.00186	ANT
										Blue	Dot	Leptospiraceae	0	0	0	0.00422012	ANT			Blue	Dot	Oleomonas	0	0	0	0.00422012	ANT			Blue	Dot	Biosynthesis of type II polyketide backbone	0	0.00025	0	0.00407	ANT
										Blue	Dot	Leuconostocaceae	0	0	0	0.0284858	ANT			Blue	Dot	Opitutus	0	0	0	0.0221556	ANT			Blue	Dot	Melanogenesis	1e-05	3e-05	0	0.00043	ANT
										Blue	Dot	Litoricolaceae	0	0	0	0.00844024	ANT			Blue	Dot	Paenisporosarcina	0	0	0	0.00105503	ANT			Blue	Dot	Biosynthesis of type II polyketide products	7e-05	7e-05	2e-05	0.00147	ANT
										Blue	Dot	Verrucomicrobiaceae	0	0	0	0.00527515	ANT			Blue	Dot	Patulibacter	0	0	0	0.00316509	ANT			Blue	Dot	Various types of N-glycan biosynthesis	0.00019	0.00017	1e-05	0.00041	ANT
										Blue	Dot	Pasteurellaceae	0	0	0	0.00105503	ANT			Blue	Dot	Pediococcus	0	0	0	0.0137154	ANT			Blue	Dot	Taurine and hypotaurine metabolism	0.12202	0.0279	0.12289	0.31239	ANT
										Blue	Dot	Thermaceae	0	0	0	0.00422012	ANT			Blue	Dot	Pedosphaera	0	0	0	0.0126604	ANT			Blue	Dot	Isoflavonoid biosynthesis	0.00035	0.0001	1e-05	0.00101	ANT
										Blue	Dot	Micrococcaceae	0	0	0	0.00633018	ANT			Blue	Dot	Pelagicoccus	0	0	0	0.00316509	ANT			Blue	Dot	Polyketide sugar unit biosynthesis	0.09435	0.02223	0.22615	0.27389	ANT
										Blue	Dot	Streptosporangiaceae	0	0	0	0.476874	ANT			Blue	Dot	Pelotomaculum	0	0	0	0.00738521	ANT			Blue	Dot	Ascorbate and aldarate metabolism	0.21147	0.04122	0.2427	0.44772	ANT
										Blue	Dot	Nannocystaceae	0	0	0	0.0137154	ANT			Blue	Dot	Phycicoccus	0	0	0	0.00422012	ANT			Blue	Dot	Bacterial toxins	0.06524	0.01594	0.00308	0.1318	ANT
										Blue	Dot	Opitutaceae	0	0	0	0.0221556	ANT			Blue	Dot	Phyllobacterium	0	0	0	0.0126604	ANT			Blue	Dot	Mineral absorption	0.01246	0.00294	2e-05	0.01816	ANT
										Blue	Dot	Patulibacteraceae	0	0	0	0.00316509	ANT			Blue	Dot	Pilimelia	0	0	0	0.0253207	ANT			Blue	Dot	Retinol metabolism	0.10734	0.02546	0.00826	0.15314	ANT
										Blue	Dot	Verrucomicrobia subdivision 3	0	0	0	0.0126604	ANT			Blue	Dot	Pimelobacter	0	0	0	0.0474764	ANT			Blue	Dot	Penicillin and cephalosporin biosynthesis	0.05971	0.01268	0.00285	0.05565	ANT
										Blue	Dot	Intrasporangiaceae	0	0	0	0.00422012	ANT			Blue	Dot	Planctomyces	0	0	0	0.00422012	ANT			Blue	Dot	Xylene degradation	0.06841	0.01546	0.00475	0.07044	ANT
										Blue	Dot	Promicromonosporaceae	0	0	0	0.158255	ANT			Blue	Dot	Planococcus	0	0	0	0.00527515	ANT			Darkmagenta	Dot	Streptomycin biosynthesis	0.31826	0.25057	0.47638	0.53113	LL-ANT/EL
										Blue	Dot	Rhodothermaceae	0	0	0	0.00738521	ANT			Blue	Dot	Planomicrobium	0	0	0	0.00105503	ANT			Darkmagenta	Dot	Pentose and glucuronate interconversions	0.58995	0.30858	0.96813	0.83321	LL-ANT/EL
										Blue	Dot	Rubritaleaceae	0	0	0	0.00105503	ANT			Blue	Dot	Plesiocystis	0	0	0	0.00105503	ANT			Darkmagenta	Dot	Drug metabolism - other enzymes	0.41272	0.44913	0.83678	0.82502	LL-ANT/EL
										Blue	Dot	Rubrobacteraceae	0	0	0	0.00105503	ANT			Blue	Dot	Promicromonospora	0	0	0	0.158255	ANT			Darkmagenta	Dot	Starch and sucrose metabolism	0.53726	0.12359	0.77365	0.90594	LL-ANT/EL
										Blue	Dot	Isosphaeraceae	0	0	0	0.0211006	ANT			Blue	Dot	Prosthecobacter	0	0	0	0.00211006	ANT			Darkseagreen	Dot	Naphthalene degradation	0.43566	0.263	0.03931	0.45647	ANT-EL
										Blue	Dot	Solirubrobacteraceae	0	0	0	0.0284858	ANT			Blue	Dot	Pseudonocardia	0.002	0	0	0.0801823	ANT			Darkseagreen	Dot	Metabolism of xenobiotics by cytochrome P450	0.42443	0.26482	0.03969	0.33931	ANT-EL
										Blue	Dot	Clostridiales Family	0	0	0	0.00105503	ANT			Blue	Dot	Pseudoxanthomonas	0	0	0	0.00105503	ANT			Darkseagreen	Dot	Benzoate degradation	0.9329	0.53871	0.28474	0.7531	ANT-EL
										Blue	Dot	Telmatospirillum	0	0	0	0.00105503	ANT			Blue	Dot	Psychroflexus	0	0	0	0.00105503	ANT			Darkseagreen	Dot	Histidine metabolism	0.54795	0.30117	0.17851	0.5481	ANT-EL
										Blue	Dot	Virgibacillus	0	0	0	0.00211006	ANT			Blue	Dot	Rhodanobacter	0	0	0	0.00527515	ANT			Darkseagreen	Dot	Sulfur metabolism	0.41597	0.2731	0.2793	0.41827	ANT-EL
										Blue	Dot	Chromatiaceae	0.001	0.0010026	0.001	0.0242657	ANT			Blue	Dot	Rhodothermus	0	0	0	0.00738521	ANT
										Blue	Dot	Anaerolineaceae	0	0	0.001	0.0327059	ANT			Blue	Dot	Rhodovibrio	0	0	0	0.00316509	ANT
										Blue	Dot	Tsukamurellaceae	0	0	0.001	0.0422012	ANT			Blue	Dot	Roseococcus	0	0	0	0.00211006	ANT
										Blue	Dot	Moraxellaceae	0.006	0.0160415	0.001	0.0970628	ANT			Blue	Dot	Rubritalea	0	0	0	0.00105503	ANT
										Blue	Dot	Nocardioidaceae	0.014	0.00200519	0.001	0.449443	ANT			Blue	Dot	Rubrobacter	0	0	0	0.00105503	ANT
										Blue	Dot	Bacillaceae	0.107	0.0591532	0.005	2.28098	ANT			Blue	Dot	Runella	0	0	0	0.0949527	ANT
										Blue	Dot	Azonexaceae	0.045	0.0922389	0.001	1.42851	ANT			Blue	Dot	Salinibacterium	0	0	0	0.00844024	ANT
										Blue	Dot	Actinomycetaceae	0	0.00200519	0	0.0105503	ANT			Blue	Dot	Singulisphaera	0	0	0	0.0211006	ANT
										Blue	Dot	Planctomycetaceae	0	0.0010026	0	0.00633018	ANT			Blue	Dot	Solirubrobacter	0	0	0	0.0284858	ANT
										Blue	Dot	Pseudonocardiaceae	0.02	0.047122	0	0.283803	ANT			Blue	Dot	Sorangium	0	0	0	0.00738521	ANT
										Blue	Dot	Borreliaceae	0.001	0.00300779	0	0.0189905	ANT			Blue	Dot	Sphaerisporangium	0	0	0	0.286968	ANT
										Blue	Dot	Veillonellaceae	0	0.00200519	0	0.0137154	ANT			Blue	Dot	Sphingobacterium	0	0	0	0.0126604	ANT
										Blue	Dot	Brucellaceae	0.001	0.0230597	0	0.19096	ANT			Blue	Dot	Sphingopyxis	0	0	0	0.0770172	ANT
										Blue	Dot	Rhodocyclaceae	0.001	0.0010026	0	0.00844024	ANT			Blue	Dot	Sporosarcina	0	0	0	0.00105503	ANT
										Blue	Dot	Streptomycetaceae	0	0.0872259	0	0.912601	ANT			Blue	Dot	Sporotomaculum	0	0	0	0.00105503	ANT
										Blue	Dot	Microbacteriaceae	0	0.00401039	0	0.0485314	ANT			Blue	Dot	Stenoxybacter	0	0	0	0.00211006	ANT
										Blue	Dot	Zoogloeaceae	0	0.0010026	0	0.0158255	ANT			Blue	Dot	Streptosporangium	0	0	0	0.00949527	ANT
										Blue	Dot	Peptococcaceae	0	0.0010026	0	0.0200456	ANT			Blue	Dot	Sulfobacillus	0	0	0	0.00105503	ANT
										Blue	Dot	Micromonosporaceae	0.002	0.0300779	0	0.666779	ANT			Blue	Dot	Telmatospirillum	0	0	0	0.00105503	ANT
										Blue	Dot	Sphingobacteriaceae	0.002	0.0010026	0	0.0211006	ANT			Blue	Dot	Tenacibaculum	0	0	0	0.00633018	ANT
										Blue	Dot	Rhodospirillaceae	0.005	0.00501298	0	0.212061	ANT			Blue	Dot	Tepidanaerobacter	0	0	0	0.00105503	ANT
										Blue	Dot	Kineosporiaceae	0	0.0010026	0	0.0569716	ANT			Blue	Dot	Thauera	0	0	0	0.00738521	ANT
										Blue	Dot	Mycoplasmataceae	0.002	0.0010026	0	0.110778	ANT			Blue	Dot	Thermoanaerobacter	0	0	0	0.00105503	ANT
										Blue	Dot	Erythrobacteraceae	0.014	0.00501298	0	1.3536	ANT			Blue	Dot	Thiocapsa	0	0	0	0.00633018	ANT
										Blue	Dot	Thermoanaerobacteraceae	0.001	0	0	0.00527515	ANT			Blue	Dot	Thiorhodococcus	0	0	0	0.00738521	ANT
										Blue	Dot	Gemmatimonadaceae	0.011	0	0	0.0654119	ANT			Blue	Dot	Trichococcus	0	0	0	0.00316509	ANT
										Blue	Dot	Piscirickettsiaceae	0.001	0	0	0.0105503	ANT			Blue	Dot	Tsukamurella	0	0	0.001	0.0422012	ANT
										Blue	Dot	Acetobacteraceae	0.002	0	0	0.0590817	ANT			Blue	Dot	Turicibacter	0	0	0	0.00105503	ANT
										Blue	Dot	Amoebophilaceae	0.001	0	0	0.0917876	ANT			Blue	Dot	Ureibacillus	0	0	0	0.00211006	ANT
										Red	Dot	Coxiellaceae	0.162	0.00701818	86.924	0.0369261	LL			Blue	Dot	Variovorax	0	0	0	0.00633018	ANT
										Blue	Dot	Entomoplasmataceae	0.001	0.0240623	0	48.7561	ANT			Blue	Dot	Verrucosispora	0	0	0	0.00422012	ANT
										Green	Dot	Anaplasmataceae	0.176	0.18548	0.03	0.0643569	EL/IL			Blue	Dot	Virgibacillus	0	0	0	0.00211006	ANT
										Fuchsia	Dot	Rickettsiaceae	55.578	88.7027	7.593	27.0214	EL/IL-ANT			Blue	Dot	Virgisporangium	0	0	0	0.0369261	ANT
																				Blue	Dot	Viridibacillus	0	0	0	0.00316509	ANT
																				Blue	Dot	Weissella	0	0	0	0.00422012	ANT
																				Blue	Dot	Xenophilus	0	0	0	0.00105503	ANT
																				Blue	Dot	Yaniella	0	0	0	0.00211006	ANT
																				Gray	Dot	Halomonas	0.011	0.00401039	0.004	0.00422012	Common
																				Gray	Dot	Marichromatium	0.001	0.0010026	0.001	0.00105503	Common
																				Gray	Dot	Marinomonas	0.001	0.0010026	0.001	0.00105503	Common
																				Gray	Dot	Psychromonas	0.003	0.0010026	0.001	0.00105503	Common
																				Gray	Dot	Alishewanella	0.006	0.00300779	0.001	0.00211006	Common
																				Gray	Dot	Microbulbifer	0.003	0.00501298	0.001	0.00211006	Common
																				Gray	Dot	Thiomonas	0.032	0.0160415	0.015	0.00527515	Common
																				Gray	Dot	Amaricoccus	0.029	0.00902337	0.023	0.00422012	Common
																				Gray	Dot	Ehrlichia	0.012	0.0210545	0.003	0.0147704	Common
																				Gray	Dot	Desulfofrigus	0.011	0.00902337	0.008	0.0791273	Common
																				Gray	Dot	Hydrocarboniphaga	0.012	0.0010026	0.001	0.00422012	Common
																				Sienna	Dot	Staphylococcus	0.12	0.015039	0	0.00738521	EL/IL
																				Sienna	Dot	Brevundimonas	0.012	0.0010026	0	0.00105503	EL/IL
																				Sienna	Dot	Heliorestis	0.015	0.0010026	0	0.00105503	EL/IL
																				Sienna	Dot	Lewinella	0.013	0.0010026	0	0.00105503	EL/IL
																				Sienna	Dot	Bosea	0.005	0.0010026	0	0	EL/IL
																				Sienna	Dot	Methylobacterium	0.982	0.1544	0	0.00738521	EL/IL
																				Sienna	Dot	Nitrobacter	0.013	0.00200519	0	0	EL/IL
																				Sienna	Dot	Bradyrhizobium	4.196	0.332862	0.001	0.0147704	EL/IL
																				Sienna	Dot	Comamonas	0.313	0.0190493	0	0.00105503	EL/IL
																				Sienna	Dot	Phenylobacterium	1.283	0.101262	0	0.00844024	EL/IL
																				Sienna	Dot	Acidimicrobium	0.006	0	0	0.00105503	EL/IL
																				Sienna	Dot	Candidatus Phytoplasma	0.007	0	0	0.00105503	EL/IL
																				Sienna	Dot	Dietzia	0.007	0	0	0.00105503	EL/IL
																				Sienna	Dot	Enterococcus	0.025	0	0	0.00422012	EL/IL
																				Sienna	Dot	Flavobacterium	0.018	0	0	0.00422012	EL/IL
																				Sienna	Dot	Geobacillus	0.049	0	0	0.00633018	EL/IL
																				Sienna	Dot	Pedomicrobium	0.048	0	0	0.00844024	EL/IL
																				Sienna	Dot	Mesorhizobium	0.047	0	0	0.00316509	EL/IL
																				Sienna	Dot	Aminobacter	0.002	0	0	0	EL/IL
																				Sienna	Dot	Amphritea	0.002	0	0	0	EL/IL
																				Sienna	Dot	Anaerobranca	0.001	0	0	0	EL/IL
																				Sienna	Dot	Anaeromyxobacter	0.019	0	0	0	EL/IL
																				Sienna	Dot	Aurantimonas	0.001	0	0	0	EL/IL
																				Sienna	Dot	Bacteroides	0.14	0	0	0.00105503	EL/IL
																				Sienna	Dot	Bilophila	0.026	0	0	0	EL/IL
																				Sienna	Dot	Blastochloris	0.001	0	0	0	EL/IL
																				Sienna	Dot	Blautia	0.141	0	0	0.00633018	EL/IL
																				Sienna	Dot	Brevibacterium	0.015	0	0	0	EL/IL
																				Sienna	Dot	Chitinophaga	1.889	0.0491272	0	0.0643569	EL/IL
																				Sienna	Dot	Chthoniobacter	0.032	0	0	0.00105503	EL/IL
																				Sienna	Dot	Coprococcus	0.012	0	0	0	EL/IL
																				Sienna	Dot	Cyanobacterium	0.021	0	0	0	EL/IL
																				Sienna	Dot	Deefgea	0.001	0	0	0	EL/IL
																				Sienna	Dot	Euzebya	0.003	0	0	0	EL/IL
																				Sienna	Dot	Faecalibacterium	0.126	0	0	0	EL/IL
																				Sienna	Dot	Gemella	0.001	0	0	0	EL/IL
																				Sienna	Dot	Giesbergeria	3.089	0.0010026	0	0.00105503	EL/IL
																				Sienna	Dot	Halorhodospira	0.001	0	0	0	EL/IL
																				Sienna	Dot	Hydrogenophaga	0.502	0	0.001	0.00316509	EL/IL
																				Sienna	Dot	Lachnobacterium	0.026	0	0	0	EL/IL
																				Sienna	Dot	Lachnospira	0.125	0	0	0	EL/IL
																				Sienna	Dot	Lactobacillus	0.043	0	0	0	EL/IL
																				Sienna	Dot	Lautropia	0.001	0	0	0	EL/IL
																				Sienna	Dot	Maricaulis	0.005	0	0	0	EL/IL
																				Sienna	Dot	Methylocella	0.031	0	0	0	EL/IL
																				Sienna	Dot	Methylosinus	0.014	0	0	0	EL/IL
																				Sienna	Dot	Nevskia	0.02	0	0	0	EL/IL
																				Sienna	Dot	Niabella	0.039	0	0	0	EL/IL
																				Sienna	Dot	Nitrospira	0.007	0	0	0	EL/IL
																				Sienna	Dot	Peptoniphilus	0.067	0	0.001	0.00105503	EL/IL
																				Sienna	Dot	Phascolarctobacterium	0.057	0	0	0	EL/IL
																				Sienna	Dot	Polaromonas	0.043	0.00200519	0	0	EL/IL
																				Sienna	Dot	Prauserella	0.001	0	0	0	EL/IL
																				Sienna	Dot	Pseudaminobacter	0.001	0	0	0	EL/IL
																				Sienna	Dot	Pseudoalteromonas	0.009	0	0	0	EL/IL
																				Sienna	Dot	Ruminococcus	0.181	0	0.001	0	EL/IL
																				Sienna	Dot	Sutterella	0.032	0	0	0	EL/IL
																				Sienna	Dot	Tatlockia	0.023	0	0	0	EL/IL
																				Sienna	Dot	Thermodesulfovibrio	0.001	0	0	0	EL/IL
																				Darkcyan	Dot	Azorhizobium	0.001	0	0	0.00105503	EL/IL-ANT
																				Darkcyan	Dot	Bartonella	0.001	0	0	0.00105503	EL/IL-ANT
																				Darkcyan	Dot	Cystobacter	0.006	0	0	0.00527515	EL/IL-ANT
																				Darkcyan	Dot	Labrys	0.005	0	0	0.00422012	EL/IL-ANT
																				Darkgoldenrod	Dot	Dickeya	0.005	0	0.007	0	EL-LL
																				Darkgoldenrod	Dot	Marinitoga	0.002	0	0.003	0	EL-LL
																				Darkcyan	Dot	Candidatus Liberibacter	0.002	0.00200519	0	0.00211006	EL/IL-ANT
																				Darkcyan	Dot	Mycobacterium	0.04	0.0370961	0	0.0411462	EL/IL-ANT
																				Darkcyan	Dot	Salinicoccus	0.001	0.0010026	0	0.00105503	EL/IL-ANT
																				Darkcyan	Dot	Clostridium	0.031	0.0130338	0	0.0485314	EL/IL-ANT
																				Darkcyan	Dot	Pseudomonas	0.062	0.0761974	0.004	0.0369261	EL/IL-ANT
																				Darkcyan	Dot	Roseospira	0.002	0.0010026	0	0.00211006	EL/IL-ANT
																				Darkcyan	Dot	Desulfobacter	0.012	0.0120312	0.001	0.00211006	EL/IL-ANT
																				Darkcyan	Dot	Janthinobacterium	0.011	0.0180467	0	0.00316509	EL/IL-ANT
																				Darkcyan	Dot	Chromobacterium	0.002	0.0010026	0	0.00105503	EL/IL-ANT
																				Darkcyan	Dot	Rhodobacter	0.011	0.00802077	0.002	0.0242657	EL/IL-ANT
																				Darkcyan	Dot	Saccharopolyspora	0.017	0.047122	0	0.0263758	EL/IL-ANT
																				Darkcyan	Dot	Sphingomonas	1.043	0.525361	0.002	0.202566	EL/IL-ANT
																				Sienna	Dot	Propionibacterium	0.042	0.446156	0	0.00527515	EL/IL
																				Sienna	Dot	Shimazuella	0	0.0360935	0	0.00844024	EL/IL
																				Sienna	Dot	Thermogemmatispora	0	0.0130338	0	0.00105503	EL/IL
																				Sienna	Dot	Actinopolymorpha	0	0.0010026	0	0	EL/IL
																				Sienna	Dot	Burkholderia	0.003	0.0711844	0	0.00211006	EL/IL
																				Sienna	Dot	Candidatus Rhabdochlamydia	0	0.0010026	0	0	EL/IL
																				Sienna	Dot	Desulfotomaculum	0	0.0010026	0	0	EL/IL
																				Sienna	Dot	Desulfuromusa	0	0.0010026	0	0	EL/IL
																				Sienna	Dot	Enhydrobacter	0	0.00300779	0	0	EL/IL
																				Sienna	Dot	Geobacter	0	0.015039	0	0	EL/IL
																				Sienna	Dot	Hymenobacter	0	0.0370961	0	0.00105503	EL/IL
																				Sienna	Dot	Ochrobactrum	0.001	0.0230597	0	0.00105503	EL/IL
																				Sienna	Dot	Olivibacter	0	0.0010026	0	0	EL/IL
																				Sienna	Dot	Solibacillus	0	0.0210545	0	0	EL/IL
																				Darkcyan	Dot	Conexibacter	0	0.0370961	0	0.0295409	EL/IL-ANT
																				Darkcyan	Dot	Methylotenera	0	0.0160415	0	0.0189905	EL/IL-ANT
																				Darkcyan	Dot	Polynucleobacter	0	0.0010026	0	0.00105503	EL/IL-ANT
																				Coral	Dot	Providencia	0	0.0010026	0.001	0	IL-LL
																				Darkred	Dot	Vibrio	0	0.0010026	0.002	0.00105503	IL-LL-ANT
																				Darkkhaki	Dot	Glaciecola	0.001	0.0010026	0.001	0	Larvae
																				Darkkhaki	Dot	Gallionella	0.004	0.0010026	0.004	0	Larvae
																				Darkkhaki	Dot	Kushneria	0.002	0.0010026	0.002	0	Larvae
																				Red	Dot	Klebsiella	0	0.00200519	0.019	0	LL
																				Red	Dot	Trabulsiella	0	0.0010026	0.011	0	LL
																				Red	Dot	Blastococcus	0	0	0.001	0	LL
																				Red	Dot	Brenneria	0	0	0.004	0	LL
																				Red	Dot	Candidatus Hamiltonella	0	0	0.001	0	LL
																				Red	Dot	Citrobacter	0	0	1.484	0	LL
																				Red	Dot	Enterobacter	0.005	0.0270701	2.197	0	LL
																				Red	Dot	Ferrimonas	0	0	0.003	0	LL
																				Red	Dot	Herbaspirillum	0	0	0.001	0	LL
																				Red	Dot	Tolumonas	0	0	0.004	0	LL
																				Blue	Dot	Agrobacterium	0.009	0	0	0.0200456	ANT
																				Blue	Dot	Ancylobacter	0.001	0	0	0.00211006	ANT
																				Blue	Dot	Chryseobacterium	0.004	0	0	0.00633018	ANT
																				Blue	Dot	Nocardioides	0.012	0	0.001	0.0232107	ANT
																				Blue	Dot	Pirellula	0	0.0010026	0	0.00211006	ANT
																				Blue	Dot	Rubrivivax	0.016	0	0	0.0327059	ANT
																				Blue	Dot	Segetibacter	0.008	0.0010026	0	0.0147704	ANT
																				Blue	Dot	Tepidimonas	0.004	0	0	0.00738521	ANT
																				Blue	Dot	Thermomonas	0.001	0	0	0.00211006	ANT
																				Blue	Dot	Xanthobacter	0.002	0	0	0.00316509	ANT
																				Blue	Dot	Hyphomonas	0.002	0.00200519	0	0.0126604	ANT
																				Blue	Dot	Luteimonas	0.03	0.0260675	0.009	0.141374	ANT
																				Blue	Dot	Psychrobacter	0.001	0	0.001	0.00422012	ANT
																				Blue	Dot	Rhodocyclus	0.001	0.0010026	0	0.00527515	ANT
																				Blue	Dot	Rhodospirillum	0.001	0.0010026	0	0.00316509	ANT
																				Blue	Dot	Sphingobium	0.009	0.00601558	0	0.0295409	ANT
																				Blue	Dot	Thalassospira	0.002	0.00200519	0	0.0105503	ANT
																				Blue	Dot	Vogesella	0.002	0.0010026	0	0.00527515	ANT
																				Blue	Dot	Leptothrix	0.004	0.0010026	0	0.0147704	ANT
																				Blue	Dot	Aquabacterium	0.001	0	0	0.00316509	ANT
																				Blue	Dot	Brachybacterium	0.001	0	0	0.00316509	ANT
																				Blue	Dot	Butyrivibrio	0.001	0	0	0.00316509	ANT
																				Blue	Dot	Iamia	0	0.00300779	0	0.0105503	ANT
																				Blue	Dot	Moorella	0.001	0	0	0.00316509	ANT
																				Blue	Dot	Oxalobacter	0	0.0010026	0	0.00316509	ANT
																				Blue	Dot	Treponema	0	0.00200519	0	0.00633018	ANT
																				Sienna	Dot	Arthrospira	0.063	0.0340883	0	0.00105503	EL/IL
																				Sienna	Dot	Calothrix	1.104	0.6948	0	0	EL/IL
																				Sienna	Dot	Marinobacter	0.002	0	0.001	0	EL/IL
																				Sienna	Dot	Shewanella	0.005	0.00300779	0	0	EL/IL
																				Sienna	Dot	Bdellovibrio	0.004	0	0	0.00211006	EL/IL
																				Sienna	Dot	Desulfosarcina	0.002	0	0	0.00105503	EL/IL
																				Sienna	Dot	Phaeobacter	0.002	0	0	0.00105503	EL/IL
																				Sienna	Dot	Thiorhodospira	0.002	0	0	0.00105503	EL/IL
																				Sienna	Dot	Petrotoga	0.02	0.00601558	0.006	0	EL/IL
																				Sienna	Dot	Erythrobacter	0.014	0.00501298	0	0.00316509	EL/IL
																				Sienna	Dot	Lutibacterium	2.628	0.78002	0.013	0.408297	EL/IL
																				Sienna	Dot	Novosphingobium	1.712	0.487262	0.011	0.338665	EL/IL
																				Sienna	Dot	Serratia	14.441	3.13111	0.182	1.98662	EL/IL
																				Sienna	Dot	Stenotrophomonas	0.455	0.12733	0.007	0.162475	EL/IL
																				Sienna	Dot	Flavisolibacter	0.101	0.00802077	0	0.0274308	EL/IL
																				Sienna	Dot	Afipia	0.185	0.0631636	0	0	EL/IL
																				Sienna	Dot	Corynebacterium	0.177	0.0411065	0.001	0.00949527	EL/IL
																				Sienna	Dot	Delftia	0.044	0.0170441	0.003	0.00105503	EL/IL
																				Sienna	Dot	Rhizobium	0.023	0.00902337	0	0.00105503	EL/IL
																				Sienna	Dot	Curvibacter	0.01	0	0	0.00316509	EL/IL
																				Sienna	Dot	Legionella	0.036	0	0	0.0137154	EL/IL
																				Sienna	Dot	Paenibacillus	0.049	0	0	0.0179355	EL/IL
																				Sienna	Dot	Rhodoplanes	0.05	0.0010026	0.001	0.0221556	EL/IL
																				Sienna	Dot	Sediminibacterium	0.012	0	0	0.00422012	EL/IL
																				Sienna	Dot	Anaerobacillus	0	0.00200519	0	0.00105503	EL/IL
																				Sienna	Dot	Rhodococcus	0	0.0330857	0	0.0105503	EL/IL
																				Red	Dot	Erwinia	0.017	0.322836	0.776	0	LL
