# Supplementary material for: The Microbiome of the Maculinea-Myrmica Host-Parasite Interaction
Source: Sci Rep. 2019 May 29;9:8048. doi: 10.1038/s41598-019-44514-7 (PMC6541603; doi:10.1038/s41598-019-44514-7)
Supplement: Supplementary file 5 — Dataset S4 [file 41598_2019_44514_MOESM5_ESM.xlsx]

## Sheet: Foglio1
# Constructed from biom file
KEGG	DNAFIT16S	DNAINT16S	DNACAR16S	DNAFOR16S
1,1,1-Trichloro-2,2-bis(4-chlorophenyl)ethane (DDT) degradation	3442.0	783.0	2.0	1094.0
ABC transporters	4447366.0	7397617.0	9361197.0	5920073.0
Adherens junction	0.0	0.0	0.0	36.0
Adipocytokine signaling pathway	81427.0	39380.0	295708.0	119575.0
African trypanosomiasis	16162.0	8426.0	294729.0	22700.0
Alanine, aspartate and glutamate metabolism	1907602.0	5202370.0	5841514.0	2944906.0
Aldosterone-regulated sodium reabsorption	30.0	29.0	2.0	0.0
Alzheimer's disease	624383.0	2065605.0	609130.0	910151.0
Amino acid metabolism	257338.0	481495.0	410935.0	338994.0
Amino acid related enzymes	3721982.0	11387607.0	10633015.0	6888746.0
Amino sugar and nucleotide sugar metabolism	1459895.0	3232581.0	6866931.0	3355365.0
Aminoacyl-tRNA biosynthesis	3598232.0	11666794.0	10261408.0	7292782.0
Aminobenzoate degradation	609344.0	625304.0	676804.0	813514.0
Amoebiasis	8879.0	3925.0	161.0	15269.0
Amyotrophic lateral sclerosis (ALS)	155306.0	432298.0	362486.0	200720.0
Antigen processing and presentation	119718.0	410001.0	356250.0	146757.0
Apoptosis	137133.0	419666.0	61906.0	154496.0
Arachidonic acid metabolism	74703.0	34018.0	27938.0	99829.0
Arginine and proline metabolism	2142954.0	5324481.0	4512164.0	3607731.0
Arrhythmogenic right ventricular cardiomyopathy (ARVC)	0.0	0.0	0.0	36.0
Ascorbate and aldarate metabolism	178072.0	81669.0	639877.0	660014.0
Atrazine degradation	38706.0	15702.0	18126.0	50841.0
Bacterial chemotaxis	481296.0	231861.0	216522.0	626479.0
Bacterial invasion of epithelial cells	1071.0	2300.0	3536.0	1116.0
Bacterial motility proteins	1258062.0	652334.0	3755646.0	1913655.0
Bacterial secretion system	3812657.0	12055591.0	6585335.0	5358855.0
Bacterial toxins	54939.0	31586.0	8120.0	194288.0
Basal transcription factors	567.0	2106.0	95.0	5376.0
Base excision repair	1159178.0	3404416.0	3483440.0	2290727.0
Benzoate degradation	785554.0	1067416.0	750698.0	1110191.0
Betalain biosynthesis	161.0	171.0	1.0	1554.0
Bile secretion	898.0	1093.0	287699.0	3315.0
Biosynthesis and biodegradation of secondary metabolites	163535.0	432635.0	113030.0	207141.0
Biosynthesis of 12-, 14- and 16-membered macrolides	6.0	124.0	0.0	1877.0
Biosynthesis of ansamycins	156269.0	423463.0	380741.0	405388.0
Biosynthesis of siderophore group nonribosomal peptides	50521.0	27886.0	48115.0	62779.0
Biosynthesis of type II polyketide backbone	0.0	499.0	0.0	6005.0
Biosynthesis of type II polyketide products	60.0	148.0	46.0	2173.0
Biosynthesis of unsaturated fatty acids	323648.0	519864.0	1598739.0	425876.0
Biosynthesis of vancomycin group antibiotics	29776.0	17714.0	7538.0	310632.0
Biotin metabolism	301949.0	866546.0	1608900.0	291990.0
Bisphenol degradation	131585.0	53103.0	6888.0	127161.0
Bladder cancer	11157.0	7261.0	6975.0	16062.0
Butanoate metabolism	1577688.0	2882073.0	5512244.0	2364126.0
Butirosin and neomycin biosynthesis	27967.0	16021.0	7354.0	154329.0
C5-Branched dibasic acid metabolism	453754.0	939654.0	1083621.0	702844.0
CAM ligands	0.0	35.0	0.0	83.0
Caffeine metabolism	254.0	275.0	1.0	2893.0
Calcium signaling pathway	977.0	1450.0	8.0	468.0
Caprolactam degradation	285041.0	137885.0	1210457.0	330358.0
Carbohydrate digestion and absorption	3606.0	2950.0	12461.0	3358.0
Carbohydrate metabolism	73855.0	44004.0	62562.0	85635.0
Carbon fixation in photosynthetic organisms	1435403.0	4234028.0	3641603.0	2858972.0
Carbon fixation pathways in prokaryotes	2255862.0	6068888.0	7182201.0	3448504.0
Cardiac muscle contraction	357617.0	1229324.0	185052.0	469994.0
Carotenoid biosynthesis	46450.0	34272.0	856.0	58401.0
Cell cycle	69.0	228.0	19.0	126.0
Cell cycle - Caulobacter	1780203.0	5461371.0	3772369.0	2648826.0
Cell cycle - yeast	0.0	0.0	0.0	0.0
Cell division	169285.0	437150.0	664087.0	234967.0
Cell motility and secretion	452497.0	939688.0	1641582.0	664785.0
Cellular antigens	76051.0	34288.0	302952.0	102579.0
Chagas disease (American trypanosomiasis)	19713.0	12249.0	7168.0	27343.0
Chaperones and folding catalysts	2940576.0	8867205.0	8811760.0	4682779.0
Chloroalkane and chloroalkene degradation	269524.0	123180.0	330129.0	421278.0
Chlorocyclohexane and chlorobenzene degradation	124975.0	52621.0	301689.0	124719.0
Cholinergic synapse	0.0	0.0	0.0	0.0
Chromosome	2629441.0	6981175.0	10889520.0	6297224.0
Chronic myeloid leukemia	828.0	882.0	122.0	346.0
Circadian rhythm - plant	4280.0	2058.0	34.0	5690.0
Citrate cycle (TCA cycle)	2480707.0	7587236.0	7930120.0	3562284.0
Clavulanic acid biosynthesis	16.0	0.0	1.0	984.0
Colorectal cancer	137089.0	419568.0	61905.0	154263.0
Complement and coagulation cascades	0.0	0.0	0.0	0.0
Cyanoamino acid metabolism	326857.0	504778.0	404937.0	487462.0
Cysteine and methionine metabolism	1102903.0	2333558.0	3198350.0	2072691.0
Cytochrome P450	30.0	203.0	0.0	1427.0
Cytokine receptors	0.0	0.0	0.0	0.0
Cytokine-cytokine receptor interaction	0.0	0.0	0.0	0.0
Cytoskeleton proteins	598838.0	1711309.0	1438038.0	1977928.0
Cytosolic DNA-sensing pathway	0.0	0.0	0.0	0.0
D-Alanine metabolism	172225.0	439186.0	663557.0	226214.0
D-Arginine and D-ornithine metabolism	11516.0	3503.0	205.0	15308.0
D-Glutamine and D-glutamate metabolism	289408.0	849957.0	1015470.0	374960.0
DNA repair and recombination proteins	6290410.0	18693992.0	20387936.0	12021937.0
DNA replication	1817597.0	5840937.0	4735990.0	3503333.0
DNA replication proteins	2812347.0	8817896.0	8163590.0	6000693.0
Dilated cardiomyopathy (DCM)	0.0	0.0	0.0	36.0
Dioxin degradation	85751.0	41407.0	19629.0	113946.0
Drug metabolism - cytochrome P450	371021.0	527692.0	104783.0	510504.0
Drug metabolism - other enzymes	347536.0	889927.0	2206132.0	1216219.0
ECM-receptor interaction	0.0	35.0	0.0	83.0
Electron transfer carriers	12596.0	6220.0	24220.0	15999.0
Endocrine and other factor-regulated calcium reabsorption	24.0	29.0	2.0	0.0
Endocytosis	30.0	66.0	0.0	40.0
Energy metabolism	1360685.0	2754767.0	3476712.0	2485404.0
Epithelial cell signaling in Helicobacter pylori infection	22307.0	11478.0	23894.0	32402.0
ErbB signaling pathway	0.0	0.0	0.0	0.0
Ether lipid metabolism	9901.0	2933.0	287857.0	17131.0
Ethylbenzene degradation	182141.0	438936.0	76166.0	342478.0
Fat digestion and absorption	0.0	0.0	0.0	0.0
Fatty acid biosynthesis	1111994.0	3026433.0	4582500.0	1471732.0
Fatty acid elongation in mitochondria	34.0	58.0	3.0	224.0
Fatty acid metabolism	758308.0	382356.0	2453079.0	1050556.0
Fc epsilon RI signaling pathway	0.0	0.0	0.0	0.0
Fc gamma R-mediated phagocytosis	30.0	66.0	0.0	40.0
Flagellar assembly	508250.0	258283.0	279170.0	717306.0
Flavone and flavonol biosynthesis	2763.0	561.0	8.0	766.0
Flavonoid biosynthesis	12578.0	7920.0	58.0	11918.0
Fluorobenzoate degradation	72092.0	37842.0	13641.0	57545.0
Focal adhesion	0.0	35.0	0.0	119.0
Folate biosynthesis	753884.0	1798251.0	3537127.0	1583345.0
Fructose and mannose metabolism	993619.0	2261592.0	3414391.0	1962272.0
Function unknown	2290219.0	4346233.0	9347369.0	3840794.0
G protein-coupled receptors	0.0	4.0	0.0	224.0
GTP-binding proteins	0.0	0.0	0.0	0.0
Galactose metabolism	251483.0	132825.0	1903138.0	520601.0
Gastric acid secretion	24.0	29.0	2.0	0.0
General function prediction only	6294283.0	15524824.0	17861415.0	9723814.0
Geraniol degradation	360369.0	165534.0	1222864.0	458294.0
Germination	1278.0	977.0	78.0	18562.0
Glioma	0.0	0.0	0.0	0.0
Glutamatergic synapse	160250.0	432242.0	363678.0	201912.0
Glutathione metabolism	998404.0	2251909.0	2192279.0	1347004.0
Glycan bindng proteins	0.0	0.0	0.0	40.0
Glycan biosynthesis and metabolism	55116.0	29104.0	1492220.0	93063.0
Glycerolipid metabolism	643227.0	1738346.0	1772987.0	1380954.0
Glycerophospholipid metabolism	1439274.0	4244006.0	4516257.0	3024545.0
Glycine, serine and threonine metabolism	1386432.0	3175053.0	4998373.0	2465864.0
Glycolysis / Gluconeogenesis	2045269.0	5266346.0	7424765.0	5011636.0
Glycosaminoglycan biosynthesis - chondroitin sulfate	0.0	0.0	0.0	0.0
Glycosaminoglycan degradation	18779.0	9316.0	7265.0	19362.0
Glycosphingolipid biosynthesis - ganglio series	10413.0	3905.0	6823.0	12889.0
Glycosphingolipid biosynthesis - globo series	22341.0	7707.0	12814.0	26522.0
Glycosphingolipid biosynthesis - lacto and neolacto series	16.0	31.0	0.0	3.0
Glycosylphosphatidylinositol(GPI)-anchor biosynthesis	0.0	0.0	0.0	41.0
Glycosyltransferases	261705.0	154334.0	1891383.0	350590.0
Glyoxylate and dicarboxylate metabolism	1290995.0	2729323.0	2867542.0	1865469.0
GnRH signaling pathway	30.0	66.0	0.0	40.0
Hedgehog signaling pathway	0.0	0.0	0.0	0.0
Hematopoietic cell lineage	30.0	95.0	0.0	65.0
Hepatitis C	69.0	228.0	19.0	68.0
Histidine metabolism	461402.0	596746.0	470625.0	807983.0
Homologous recombination	2368948.0	7528961.0	6482505.0	4161468.0
Huntington's disease	642243.0	2076847.0	903113.0	821970.0
Hypertrophic cardiomyopathy (HCM)	6356.0	4090.0	139.0	10538.0
Indole alkaloid biosynthesis	123.0	123.0	1.0	991.0
Influenza A	137158.0	419850.0	61924.0	154952.0
Inorganic ion transport and metabolism	607608.0	1352137.0	926109.0	1028887.0
Inositol phosphate metabolism	360523.0	891399.0	722736.0	569849.0
Insulin signaling pathway	41649.0	22686.0	20961.0	60201.0
Ion channels	13272.0	8883.0	12962.0	116693.0
Isoflavonoid biosynthesis	297.0	197.0	19.0	1487.0
Isoquinoline alkaloid biosynthesis	154065.0	423667.0	363456.0	194001.0
Leishmaniasis	0.0	0.0	0.0	393.0
Leukocyte transendothelial migration	0.0	0.0	0.0	36.0
Limonene and pinene degradation	478689.0	577921.0	984096.0	701354.0
Linoleic acid metabolism	61834.0	21357.0	602.0	56152.0
Lipid biosynthesis proteins	1671659.0	4363580.0	5099821.0	2505529.0
Lipid metabolism	313226.0	854383.0	1343054.0	499934.0
Lipoic acid metabolism	259329.0	838655.0	718933.0	438881.0
Lipopolysaccharide biosynthesis	218898.0	105942.0	5038362.0	356135.0
Lipopolysaccharide biosynthesis proteins	342633.0	165737.0	6307873.0	463242.0
Long-term depression	0.0	0.0	0.0	0.0
Long-term potentiation	0.0	0.0	0.0	0.0
Lysine biosynthesis	2021930.0	6298422.0	3669192.0	2471593.0
Lysine degradation	777917.0	1438209.0	2013220.0	861859.0
Lysosome	34732.0	16820.0	7576.0	35381.0
MAPK signaling pathway	0.0	0.0	0.0	0.0
MAPK signaling pathway - yeast	38080.0	16286.0	13213.0	61635.0
Measles	69.0	228.0	19.0	68.0
Meiosis - yeast	58275.0	24036.0	473.0	35906.0
Melanogenesis	8.0	54.0	0.0	637.0
Membrane and intracellular structural molecules	1677902.0	4347678.0	4681941.0	2311785.0
Metabolism of cofactors and vitamins	278343.0	487557.0	999625.0	362992.0
Metabolism of xenobiotics by cytochrome P450	357392.0	524723.0	104630.0	500205.0
Methane metabolism	1165938.0	1979307.0	3697515.0	2300889.0
Mineral absorption	10488.0	5816.0	59.0	26765.0
Mismatch repair	1798160.0	5481978.0	5571840.0	3285776.0
N-Glycan biosynthesis	19284.0	15870.0	660.0	27993.0
NOD-like receptor signaling pathway	119748.0	410001.0	356250.0	146757.0
Naphthalene degradation	366855.0	521114.0	103634.0	672912.0
Neuroactive ligand-receptor interaction	0.0	54.0	0.0	585.0
Neurotrophin signaling pathway	0.0	0.0	0.0	0.0
Nicotinate and nicotinamide metabolism	507844.0	976420.0	3995783.0	1445733.0
Nitrogen metabolism	963467.0	1520967.0	2431476.0	1480572.0
Nitrotoluene degradation	82762.0	25526.0	31566.0	101508.0
Non-homologous end-joining	54262.0	23307.0	576245.0	76658.0
Notch signaling pathway	828.0	882.0	122.0	346.0
Novobiocin biosynthesis	194795.0	453096.0	672522.0	266316.0
Nucleotide excision repair	840334.0	2535696.0	2728639.0	1753321.0
Nucleotide metabolism	30518.0	17655.0	350415.0	34655.0
Olfactory transduction	0.0	0.0	0.0	0.0
One carbon pool by folate	1285990.0	3825290.0	3837312.0	2534527.0
Oocyte meiosis	0.0	0.0	0.0	0.0
Other glycan degradation	65872.0	25858.0	20081.0	51351.0
Other ion-coupled transporters	2631521.0	7318411.0	7087438.0	3852422.0
Other transporters	390629.0	912748.0	1929193.0	527786.0
Other types of O-glycan biosynthesis	0.0	0.0	0.0	0.0
Others	1540821.0	3227322.0	3624160.0	3038346.0
Oxidative phosphorylation	5155084.0	16312301.0	13070411.0	7863423.0
PPAR signaling pathway	191202.0	98438.0	879566.0	367395.0
Pancreatic cancer	0.0	0.0	0.0	0.0
Pancreatic secretion	24.0	83.0	2.0	585.0
Pantothenate and CoA biosynthesis	724452.0	1439035.0	3227856.0	1506221.0
Parkinson's disease	494682.0	1648863.0	246955.0	624428.0
Pathogenic Escherichia coli infection	0.0	0.0	0.0	36.0
Pathways in cancer	380822.0	1246103.0	774639.0	330823.0
Penicillin and cephalosporin biosynthesis	50278.0	25128.0	7513.0	82033.0
Pentose and glucuronate interconversions	496772.0	611445.0	2552424.0	1228288.0
Pentose phosphate pathway	1160280.0	2701971.0	4635833.0	2868950.0
Peptidases	3111048.0	8294284.0	10576434.0	4987188.0
Peptidoglycan biosynthesis	1682695.0	5076656.0	5527811.0	2360442.0
Peroxisome	538681.0	1318928.0	2247029.0	715115.0
Pertussis	160897.0	431772.0	424829.0	200856.0
Phagosome	27.0	35.0	2.0	104.0
Phenylalanine metabolism	446902.0	563492.0	686703.0	597657.0
Phenylalanine, tyrosine and tryptophan biosynthesis	572978.0	676902.0	3123578.0	879521.0
Phenylpropanoid biosynthesis	91306.0	49139.0	33832.0	109376.0
Phosphatidylinositol signaling system	390633.0	1250306.0	781564.0	721573.0
Phosphonate and phosphinate metabolism	56101.0	24029.0	19533.0	53901.0
Phosphotransferase system (PTS)	266410.0	152171.0	708804.0	1666483.0
Photosynthesis	1191018.0	3821079.0	2912994.0	2203310.0
Photosynthesis - antenna proteins	16414.0	23762.0	64.0	2539.0
Photosynthesis proteins	1226584.0	3855199.0	3207743.0	2235631.0
Phototransduction	0.0	0.0	0.0	0.0
Phototransduction - fly	0.0	0.0	0.0	36.0
Plant-pathogen interaction	402485.0	1253149.0	1365653.0	739336.0
Polycyclic aromatic hydrocarbon degradation	365144.0	870286.0	418930.0	549149.0
Polyketide sugar unit biosynthesis	79446.0	44044.0	596228.0	403758.0
Pores ion channels	500854.0	258805.0	1978608.0	662476.0
Porphyrin and chlorophyll metabolism	1817102.0	4811217.0	4568206.0	2558512.0
Prenyltransferases	942102.0	2949659.0	2507566.0	1332399.0
Primary bile acid biosynthesis	17786.0	9315.0	401.0	21770.0
Primary immunodeficiency	30960.0	16630.0	301729.0	158978.0
Prion diseases	11199.0	7649.0	293799.0	22707.0
Progesterone-mediated oocyte maturation	119718.0	410001.0	356250.0	146757.0
Propanoate metabolism	1359427.0	2429479.0	4515001.0	2121130.0
Prostate cancer	119736.0	410001.0	356250.0	146757.0
Proteasome	123724.0	416910.0	356821.0	163285.0
Protein digestion and absorption	8680.0	5741.0	154.0	16321.0
Protein export	1925884.0	6253756.0	5078336.0	3261703.0
Protein folding and associated processing	1339338.0	3152342.0	3275316.0	2131760.0
Protein kinases	395971.0	561988.0	816953.0	594266.0
Protein processing in endoplasmic reticulum	260617.0	833010.0	706129.0	322336.0
Proximal tubule bicarbonate reclamation	17608.0	8931.0	8154.0	26084.0
Purine metabolism	4960639.0	14484545.0	15335193.0	9442679.0
Pyrimidine metabolism	4164621.0	13018918.0	12657242.0	8931303.0
Pyruvate metabolism	1649305.0	3663047.0	6828637.0	3238247.0
RIG-I-like receptor signaling pathway	275.0	796.0	5799.0	3621.0
RNA degradation	1148316.0	3410019.0	3764525.0	2141290.0
RNA polymerase	402475.0	1265168.0	1364399.0	951869.0
RNA transport	47195.0	27437.0	898046.0	84282.0
Regulation of actin cytoskeleton	0.0	0.0	0.0	36.0
Renal cell carcinoma	123187.0	415652.0	356362.0	29064.0
Renin-angiotensin system	9084.0	4372.0	142.0	15815.0
Replication, recombination and repair proteins	2419635.0	7545417.0	4796112.0	3190402.0
Restriction enzyme	53067.0	32802.0	4498.0	200860.0
Retinol metabolism	90387.0	50457.0	21781.0	225760.0
Rheumatoid arthritis	0.0	0.0	0.0	0.0
Riboflavin metabolism	1053327.0	3349025.0	2878171.0	1566485.0
Ribosome	6746695.0	22070886.0	18913465.0	14058596.0
Ribosome Biogenesis	2891986.0	8515402.0	10565768.0	6354240.0
Ribosome biogenesis in eukaryotes	136293.0	419587.0	656727.0	304225.0
Salivary secretion	24.0	29.0	2.0	0.0
Secondary bile acid biosynthesis	4642.0	2453.0	227.0	3119.0
Secretion system	4829481.0	12960886.0	18060231.0	6948485.0
Selenocompound metabolism	684924.0	1758110.0	2375783.0	1440384.0
Sesquiterpenoid biosynthesis	0.0	215.0	0.0	2749.0
Shigellosis	10.0	438.0	1764.0	36.0
Signal transduction mechanisms	540138.0	994172.0	2036998.0	985782.0
Small cell lung cancer	137089.0	419568.0	61905.0	154656.0
Sphingolipid metabolism	71775.0	37452.0	14556.0	57018.0
Spliceosome	0.0	0.0	0.0	0.0
Sporulation	242922.0	818028.0	123562.0	620361.0
Staphylococcus aureus infection	20150.0	11078.0	1060.0	14144.0
Starch and sucrose metabolism	452408.0	244880.0	2039704.0	1335503.0
Steroid biosynthesis	7972.0	8634.0	288203.0	12019.0
Steroid hormone biosynthesis	31242.0	18703.0	1132.0	30116.0
Stilbenoid, diarylheptanoid and gingerol biosynthesis	42969.0	19864.0	310.0	52899.0
Streptomycin biosynthesis	267993.0	496498.0	1255952.0	782976.0
Styrene degradation	101350.0	36741.0	833.0	128064.0
Sulfur metabolism	350273.0	541131.0	736361.0	616592.0
Sulfur relay system	568604.0	1352560.0	1473193.0	928871.0
Synthesis and degradation of ketone bodies	153938.0	69185.0	584373.0	220815.0
Systemic lupus erythematosus	905.0	1003.0	150.0	602.0
TGF-beta signaling pathway	0.0	0.0	0.0	0.0
Taurine and hypotaurine metabolism	102744.0	55282.0	323993.0	460514.0
Terpenoid backbone biosynthesis	1403384.0	4232318.0	3010820.0	2483314.0
Tetracycline biosynthesis	101353.0	57216.0	1474424.0	162661.0
Thiamine metabolism	790847.0	2172257.0	3865676.0	1445144.0
Tight junction	0.0	0.0	0.0	36.0
Toluene degradation	613768.0	1712220.0	1469757.0	779869.0
Toxoplasmosis	137089.0	419568.0	61905.0	154263.0
Transcription factors	1773602.0	3018979.0	5145584.0	3046104.0
Transcription machinery	2138185.0	6372193.0	5100547.0	3281705.0
Transcription related proteins	8800.0	6796.0	14848.0	3489.0
Translation factors	1444089.0	4601388.0	4236555.0	2819296.0
Translation proteins	1698709.0	4742856.0	6967799.0	3416847.0
Transporters	7065406.0	12258784.0	16721801.0	12852575.0
Tropane, piperidine and pyridine alkaloid biosynthesis	190786.0	451621.0	383703.0	262758.0
Tryptophan metabolism	782511.0	1086544.0	1965793.0	1129217.0
Tuberculosis	550256.0	1689410.0	845108.0	773361.0
Two-component system	2417995.0	3335820.0	5571801.0	3206997.0
Type I diabetes mellitus	136116.0	420616.0	356438.0	173011.0
Type II diabetes mellitus	32234.0	19166.0	301889.0	148660.0
Tyrosine metabolism	672894.0	1383952.0	1142483.0	1231835.0
Ubiquinone and other terpenoid-quinone biosynthesis	1349110.0	4204406.0	3337823.0	1712580.0
Ubiquitin system	7528.0	6527.0	7061.0	14774.0
VEGF signaling pathway	0.0	0.0	0.0	393.0
Valine, leucine and isoleucine biosynthesis	1065319.0	2325142.0	3374564.0	1972064.0
Valine, leucine and isoleucine degradation	1223863.0	2021917.0	4089638.0	1748922.0
Various types of N-glycan biosynthesis	158.0	338.0	27.0	598.0
Vascular smooth muscle contraction	0.0	0.0	0.0	0.0
Vasopressin-regulated water reabsorption	12.0	4.0	1.0	104.0
Vibrio cholerae infection	3708.0	1978.0	191.0	1645.0
Vibrio cholerae pathogenic cycle	70611.0	37933.0	330405.0	125203.0
Viral myocarditis	137089.0	419568.0	61905.0	154299.0
Vitamin B6 metabolism	339851.0	880571.0	1629714.0	444981.0
Wnt signaling pathway	828.0	882.0	122.0	346.0
Xylene degradation	57605.0	30639.0	12536.0	103846.0
Zeatin biosynthesis	126846.0	415836.0	356356.0	164340.0
alpha-Linolenic acid metabolism	30646.0	20086.0	308683.0	52645.0
beta-Alanine metabolism	546660.0	624134.0	1601967.0	686136.0
beta-Lactam resistance	36829.0	17650.0	7198.0	48130.0
mRNA surveillance pathway	168.0	518.0	38.0	355.0
mTOR signaling pathway	69.0	228.0	19.0	68.0
p53 signaling pathway	137089.0	419613.0	61905.0	154715.0
